# Supplementary material for: Evolutionary barriers to horizontal gene transfer in macrophage-associated Salmonella
Source: Evol Lett. 2023 May 23;7(4):227–39. doi: 10.1093/evlett/qrad020 (PMC10355182; doi:10.1093/evlett/qrad020)
Supplement: qrad020_suppl_Supplementary_Tables [file qrad020_suppl_supplementary_tables.zip]

Archive with 24 entries (24 files):
- Supplementary_Table_1.xlsx
- __MACOSX/._Supplementary_Table_1.xlsx
- Supplementary_Table_2.xlsx
- __MACOSX/._Supplementary_Table_2.xlsx
- Supplementary_Table_3.xlsx
- __MACOSX/._Supplementary_Table_3.xlsx
- Supplementary_Table_4.xlsx
- __MACOSX/._Supplementary_Table_4.xlsx
- Supplementary_Table_5.xlsx
- __MACOSX/._Supplementary_Table_5.xlsx
- Supplementary_Table_6.xlsx
- __MACOSX/._Supplementary_Table_6.xlsx
- Supplementary_Table_7.xlsx
- __MACOSX/._Supplementary_Table_7.xlsx
- Supplementary_Table_8.xlsx
- __MACOSX/._Supplementary_Table_8.xlsx
- Supplementary_Table_9.xlsx
- __MACOSX/._Supplementary_Table_9.xlsx
- Supplementary_Table_10.xlsx
- __MACOSX/._Supplementary_Table_10.xlsx
- Supplementary_Table_11.xlsx
- __MACOSX/._Supplementary_Table_11.xlsx
- Supplementary_Table_12.xlsx
- __MACOSX/._Supplementary_Table_12.xlsx
