# Supplementary material for: Evolutionary barriers to horizontal gene transfer in macrophage-associated Salmonella
Source: Evol Lett. 2023 May 23;7(4):227–39. doi: 10.1093/evlett/qrad020 (PMC10355182; doi:10.1093/evlett/qrad020)
Supplement: qrad020_suppl_Supplementary_Tables [file qrad020_suppl_supplementary_tables.zip › Supplementary_Table_1.xlsx]

## Sheet: Sheet1
Growth Environment	Description
InSPI2	PCN medium (pH 5.8) supplemented with 50 µg/ml Ampicillin
InSPI2 LowMg2+	PCN (InSPI2) medium with 10 µM MgSO4 supplemented with 50 µg/ml Ampicillin
InSPI2 Hypoxic	PCN (InSPI2) medium supplemented with 50 µg/ml Ampicillin and paraffin oil overlay
InSPI2 Ciprofloxacin	PCN (InSPI2) medium supplemented with 50 µg/ml Ampicillin and 0.1 µg/ml CIP
