# Supplementary material for: Evolutionary barriers to horizontal gene transfer in macrophage-associated Salmonella
Source: Evol Lett. 2023 May 23;7(4):227–39. doi: 10.1093/evlett/qrad020 (PMC10355182; doi:10.1093/evlett/qrad020)
Supplement: qrad020_suppl_Supplementary_Tables [file qrad020_suppl_supplementary_tables.zip › Supplementary_Table_2.xlsx]

## Sheet: Sheet1
.fw.fastqc.gz = unmerged forward reads					.rw.fastqc.gz = unmerged reverse reads					.se.fastqc.gz = merged reads
Library	Read pairs			Average read length			Variance
	fw	rw	se	fw	rw	se	fw	rw	se
UniLIv01	90661	90661	3272217	148.774	149.96	210.595	43.3834	27.6376	1201.42
UniLIv02	64458	64458	2219230	148.853	149.96	211.789	40.2407	26.9073	1201.14
UniLIv03	49163	49163	2579212	148.113	149.748	211.065	63.5359	38.1166	1091
UniLIv04	75696	75696	3288250	148.484	149.804	210.624	52.6272	33.7752	1171.22
UniLIv05	93673	93673	3869108	148.614	149.948	212.501	42.4288	28.2138	1115.26
UniLIv06	98010	98010	3514598	148.769	149.968	210.555	35.9885	25.6145	1224.54
UniLIv07	75890	75890	3744070	148.344	149.782	209.767	54.3597	37.5384	1177.81
UniLIv08	87837	87837	3857184	148.554	149.87	210.821	44.5325	33.0836	1177.56
UniLIv09	51497	51497	2803522	148.207	149.665	208.151	54.8586	39.5841	1188.01
UniLIv10	62025	62025	3213353	148.17	149.718	208.233	57.5029	35.4839	1175.75
UniLIv11	59191	59191	2815971	148.752	150.024	210.311	27.3938	22.1923	1165.75
UniLIv12	54081	54081	2718967	148.732	149.998	209.646	32.5255	26.2745	1184.7
UniLIv13	67797	67797	2849852	148.966	150.032	211.539	24.455	22.7077	1154.84
UniLIv14	66978	66978	2763460	148.769	150.13	213.687	30.9278	20.2377	1100.29
UniLIv15	62704	62704	3504848	148.163	149.655	207.504	59.8866	41.1992	1212.65
UniLIv16	86372	86372	3876705	148.534	150.002	208.362	40.3035	26.2372	1289.73
UniLIv17	16861	16861	776064	148.563	149.588	208.545	44.5051	37.7988	1282.73
UniLIv18	75495	75495	3593795	148.275	149.719	208.169	59.3244	38.2791	1262.4
