# Supplementary material for: Evolutionary barriers to horizontal gene transfer in macrophage-associated Salmonella
Source: Evol Lett. 2023 May 23;7(4):227–39. doi: 10.1093/evlett/qrad020 (PMC10355182; doi:10.1093/evlett/qrad020)
Supplement: qrad020_suppl_Supplementary_Tables [file qrad020_suppl_supplementary_tables.zip › Supplementary_Table_3.xlsx]

## Sheet: Sheet1
E.coli genes transferred	aTc (ng/ml)	Environment	Relative fitness
b0119	aTc_0	Inspi2	1.09527
b0119	aTc_0	Inspi2	1.10187
b0119	aTc_0	Inspi2	0.932269
b0119	aTc_0	Inspi2	0.92326
b0119	aTc_0	Inspi2 Anaerobic	0.807728
b0119	aTc_0	Inspi2 Anaerobic	0.491058
b0119	aTc_0	Inspi2 Anaerobic	0.775026
b0119	aTc_0	Inspi2 Anaerobic	0.705715
b0119	aTc_0	Inspi2 Ciprofloxacin	1.03801
b0119	aTc_0	Inspi2 Ciprofloxacin	1.05816
b0119	aTc_0	Inspi2 Ciprofloxacin	1.02919
b0119	aTc_0	Inspi2 Ciprofloxacin	1.02873
b0119	aTc_0	Inspi2 Low Mg	0.964061
b0119	aTc_0	Inspi2 Low Mg	0.997991
b0119	aTc_0	Inspi2 Low Mg	0.939835
b0119	aTc_0	Inspi2 Low Mg	0.975148
b0119	aTc_2	Inspi2	1.21545
b0119	aTc_2	Inspi2	1.06801
b0119	aTc_2	Inspi2	0.975916
b0119	aTc_2	Inspi2	0.986443
b0119	aTc_2	Inspi2 Anaerobic	1.23251
b0119	aTc_2	Inspi2 Anaerobic	0.8828
b0119	aTc_2	Inspi2 Anaerobic	1.01824
b0119	aTc_2	Inspi2 Anaerobic	0.948301
b0119	aTc_2	Inspi2 Ciprofloxacin	1.22422
b0119	aTc_2	Inspi2 Ciprofloxacin	1.06542
b0119	aTc_2	Inspi2 Ciprofloxacin	1.09364
b0119	aTc_2	Inspi2 Ciprofloxacin	1.06845
b0119	aTc_2	Inspi2 Low Mg	1.08959
b0119	aTc_2	Inspi2 Low Mg	1.04538
b0119	aTc_2	Inspi2 Low Mg	1.07158
b0119	aTc_2	Inspi2 Low Mg	1.05124
b0119	aTc_4	Inspi2	1.08547
b0119	aTc_4	Inspi2	1.09437
b0119	aTc_4	Inspi2	0.931195
b0119	aTc_4	Inspi2	0.927652
b0119	aTc_4	Inspi2 Anaerobic	0.921268
b0119	aTc_4	Inspi2 Anaerobic	1.14739
b0119	aTc_4	Inspi2 Anaerobic	0.778558
b0119	aTc_4	Inspi2 Anaerobic	0.838965
b0119	aTc_4	Inspi2 Ciprofloxacin	1.09522
b0119	aTc_4	Inspi2 Ciprofloxacin	1.12568
b0119	aTc_4	Inspi2 Ciprofloxacin	1.0638
b0119	aTc_4	Inspi2 Ciprofloxacin	1.11808
b0119	aTc_4	Inspi2 Low Mg	1.02387
b0119	aTc_4	Inspi2 Low Mg	1.00946
b0119	aTc_4	Inspi2 Low Mg	1.05635
b0119	aTc_4	Inspi2 Low Mg	1.03337
b0119	aTc_6	Inspi2	1.14107
b0119	aTc_6	Inspi2	1.19748
b0119	aTc_6	Inspi2	0.978137
b0119	aTc_6	Inspi2	1.00049
b0119	aTc_6	Inspi2 Anaerobic	0.943638
b0119	aTc_6	Inspi2 Anaerobic	1.72601
b0119	aTc_6	Inspi2 Anaerobic	0.735133
b0119	aTc_6	Inspi2 Anaerobic	1.20534
b0119	aTc_6	Inspi2 Ciprofloxacin	1.25952
b0119	aTc_6	Inspi2 Ciprofloxacin	1.20632
b0119	aTc_6	Inspi2 Ciprofloxacin	1.06308
b0119	aTc_6	Inspi2 Ciprofloxacin	1.13222
b0119	aTc_6	Inspi2 Low Mg	1.10087
b0119	aTc_6	Inspi2 Low Mg	1.12797
b0119	aTc_6	Inspi2 Low Mg	1.11231
b0119	aTc_6	Inspi2 Low Mg	1.08436
b0119	aTc_8	Inspi2	1.07921
b0119	aTc_8	Inspi2	1.18901
b0119	aTc_8	Inspi2	0.961577
b0119	aTc_8	Inspi2	0.992733
b0119	aTc_8	Inspi2 Anaerobic	0.985295
b0119	aTc_8	Inspi2 Anaerobic	1.4151
b0119	aTc_8	Inspi2 Anaerobic	1.74425
b0119	aTc_8	Inspi2 Anaerobic	1.11558
b0119	aTc_8	Inspi2 Ciprofloxacin	1.20273
b0119	aTc_8	Inspi2 Ciprofloxacin	1.13456
b0119	aTc_8	Inspi2 Ciprofloxacin	1.0904
b0119	aTc_8	Inspi2 Ciprofloxacin	1.16302
b0119	aTc_8	Inspi2 Low Mg	1.0254
b0119	aTc_8	Inspi2 Low Mg	1.07019
b0119	aTc_8	Inspi2 Low Mg	1.06226
b0119	aTc_8	Inspi2 Low Mg	1.09866
b0127	aTc_0	Inspi2	1.11896
b0127	aTc_0	Inspi2	1.11071
b0127	aTc_0	Inspi2	0.975412
b0127	aTc_0	Inspi2	0.951183
b0127	aTc_0	Inspi2 Anaerobic	0.836719
b0127	aTc_0	Inspi2 Anaerobic	0.574266
b0127	aTc_0	Inspi2 Anaerobic	0.863455
b0127	aTc_0	Inspi2 Anaerobic	0.75518
b0127	aTc_0	Inspi2 Ciprofloxacin	1.11363
b0127	aTc_0	Inspi2 Ciprofloxacin	1.02704
b0127	aTc_0	Inspi2 Ciprofloxacin	1.05584
b0127	aTc_0	Inspi2 Ciprofloxacin	0.963736
b0127	aTc_0	Inspi2 Low Mg	0.996702
b0127	aTc_0	Inspi2 Low Mg	0.944828
b0127	aTc_0	Inspi2 Low Mg	0.965844
b0127	aTc_0	Inspi2 Low Mg	0.938745
b0127	aTc_2	Inspi2	1.10948
b0127	aTc_2	Inspi2	1.03749
b0127	aTc_2	Inspi2	0.973694
b0127	aTc_2	Inspi2	0.932567
b0127	aTc_2	Inspi2 Anaerobic	1.03959
b0127	aTc_2	Inspi2 Anaerobic	1.22389
b0127	aTc_2	Inspi2 Anaerobic	1.01397
b0127	aTc_2	Inspi2 Anaerobic	1.24953
b0127	aTc_2	Inspi2 Ciprofloxacin	1.10932
b0127	aTc_2	Inspi2 Ciprofloxacin	1.02762
b0127	aTc_2	Inspi2 Ciprofloxacin	1.04399
b0127	aTc_2	Inspi2 Ciprofloxacin	1.02192
b0127	aTc_2	Inspi2 Low Mg	1.14842
b0127	aTc_2	Inspi2 Low Mg	1.03462
b0127	aTc_2	Inspi2 Low Mg	1.07294
b0127	aTc_2	Inspi2 Low Mg	1.0618
b0127	aTc_4	Inspi2	1.00895
b0127	aTc_4	Inspi2	0.988484
b0127	aTc_4	Inspi2	0.822431
b0127	aTc_4	Inspi2	0.826593
b0127	aTc_4	Inspi2 Anaerobic	0.741344
b0127	aTc_4	Inspi2 Anaerobic	0.956733
b0127	aTc_4	Inspi2 Anaerobic	0.875144
b0127	aTc_4	Inspi2 Anaerobic	1.23669
b0127	aTc_4	Inspi2 Ciprofloxacin	0.991308
b0127	aTc_4	Inspi2 Ciprofloxacin	0.967911
b0127	aTc_4	Inspi2 Ciprofloxacin	0.96951
b0127	aTc_4	Inspi2 Ciprofloxacin	0.993744
b0127	aTc_4	Inspi2 Low Mg	0.996998
b0127	aTc_4	Inspi2 Low Mg	0.946022
b0127	aTc_4	Inspi2 Low Mg	0.973917
b0127	aTc_4	Inspi2 Low Mg	0.920167
b0127	aTc_6	Inspi2	1.04223
b0127	aTc_6	Inspi2	1.01683
b0127	aTc_6	Inspi2	0.890289
b0127	aTc_6	Inspi2	0.844905
b0127	aTc_6	Inspi2 Anaerobic	1.11203
b0127	aTc_6	Inspi2 Anaerobic	2.0304
b0127	aTc_6	Inspi2 Anaerobic	0.985134
b0127	aTc_6	Inspi2 Anaerobic	1.38224
b0127	aTc_6	Inspi2 Ciprofloxacin	1.05249
b0127	aTc_6	Inspi2 Ciprofloxacin	0.926472
b0127	aTc_6	Inspi2 Ciprofloxacin	1.00435
b0127	aTc_6	Inspi2 Ciprofloxacin	0.985548
b0127	aTc_6	Inspi2 Low Mg	0.99089
b0127	aTc_6	Inspi2 Low Mg	0.985865
b0127	aTc_6	Inspi2 Low Mg	1.00031
b0127	aTc_6	Inspi2 Low Mg	0.981447
b0127	aTc_8	Inspi2	1.00852
b0127	aTc_8	Inspi2	1.01442
b0127	aTc_8	Inspi2	0.850837
b0127	aTc_8	Inspi2	0.869554
b0127	aTc_8	Inspi2 Anaerobic	1.0502
b0127	aTc_8	Inspi2 Anaerobic	1.42895
b0127	aTc_8	Inspi2 Anaerobic	0.889498
b0127	aTc_8	Inspi2 Anaerobic	1.01718
b0127	aTc_8	Inspi2 Ciprofloxacin	1.05264
b0127	aTc_8	Inspi2 Ciprofloxacin	1.00876
b0127	aTc_8	Inspi2 Ciprofloxacin	0.956158
b0127	aTc_8	Inspi2 Ciprofloxacin	0.960071
b0127	aTc_8	Inspi2 Low Mg	1.01598
b0127	aTc_8	Inspi2 Low Mg	0.927171
b0127	aTc_8	Inspi2 Low Mg	0.971067
b0127	aTc_8	Inspi2 Low Mg	0.978876
b0179	aTc_0	Inspi2	1.0908
b0179	aTc_0	Inspi2	1.14685
b0179	aTc_0	Inspi2	0.953959
b0179	aTc_0	Inspi2	0.940529
b0179	aTc_0	Inspi2 Anaerobic	0.556824
b0179	aTc_0	Inspi2 Anaerobic	0.811609
b0179	aTc_0	Inspi2 Anaerobic	1.02713
b0179	aTc_0	Inspi2 Anaerobic	0.730731
b0179	aTc_0	Inspi2 Ciprofloxacin	1.11232
b0179	aTc_0	Inspi2 Ciprofloxacin	1.14112
b0179	aTc_0	Inspi2 Ciprofloxacin	1.02753
b0179	aTc_0	Inspi2 Ciprofloxacin	0.9704
b0179	aTc_0	Inspi2 Low Mg	0.995703
b0179	aTc_0	Inspi2 Low Mg	0.994651
b0179	aTc_0	Inspi2 Low Mg	0.935839
b0179	aTc_0	Inspi2 Low Mg	1.00736
b0179	aTc_2	Inspi2	1.20397
b0179	aTc_2	Inspi2	1.16879
b0179	aTc_2	Inspi2	1.04231
b0179	aTc_2	Inspi2	0.975654
b0179	aTc_2	Inspi2 Anaerobic	1.27397
b0179	aTc_2	Inspi2 Anaerobic	0.863142
b0179	aTc_2	Inspi2 Anaerobic	1.22611
b0179	aTc_2	Inspi2 Anaerobic	0.924959
b0179	aTc_2	Inspi2 Ciprofloxacin	1.23353
b0179	aTc_2	Inspi2 Ciprofloxacin	1.10198
b0179	aTc_2	Inspi2 Ciprofloxacin	1.17494
b0179	aTc_2	Inspi2 Ciprofloxacin	1.09796
b0179	aTc_2	Inspi2 Low Mg	1.0699
b0179	aTc_2	Inspi2 Low Mg	1.08214
b0179	aTc_2	Inspi2 Low Mg	1.09644
b0179	aTc_2	Inspi2 Low Mg	1.10189
b0179	aTc_4	Inspi2	1.09465
b0179	aTc_4	Inspi2	1.15104
b0179	aTc_4	Inspi2	0.960843
b0179	aTc_4	Inspi2	0.968628
b0179	aTc_4	Inspi2 Anaerobic	1.27008
b0179	aTc_4	Inspi2 Anaerobic	0.958685
b0179	aTc_4	Inspi2 Anaerobic	0.839929
b0179	aTc_4	Inspi2 Anaerobic	0.953477
b0179	aTc_4	Inspi2 Ciprofloxacin	1.08072
b0179	aTc_4	Inspi2 Ciprofloxacin	1.18949
b0179	aTc_4	Inspi2 Ciprofloxacin	1.10537
b0179	aTc_4	Inspi2 Ciprofloxacin	1.17755
b0179	aTc_4	Inspi2 Low Mg	1.0065
b0179	aTc_4	Inspi2 Low Mg	1.05862
b0179	aTc_4	Inspi2 Low Mg	1.02364
b0179	aTc_4	Inspi2 Low Mg	1.00916
b0179	aTc_6	Inspi2	1.0708
b0179	aTc_6	Inspi2	1.20809
b0179	aTc_6	Inspi2	1.0077
b0179	aTc_6	Inspi2	1.01128
b0179	aTc_6	Inspi2 Anaerobic	1.03451
b0179	aTc_6	Inspi2 Anaerobic	1.28849
b0179	aTc_6	Inspi2 Anaerobic	0.973894
b0179	aTc_6	Inspi2 Anaerobic	1.36571
b0179	aTc_6	Inspi2 Ciprofloxacin	1.15567
b0179	aTc_6	Inspi2 Ciprofloxacin	1.27632
b0179	aTc_6	Inspi2 Ciprofloxacin	1.094
b0179	aTc_6	Inspi2 Ciprofloxacin	1.25052
b0179	aTc_6	Inspi2 Low Mg	1.04036
b0179	aTc_6	Inspi2 Low Mg	1.14538
b0179	aTc_6	Inspi2 Low Mg	1.04942
b0179	aTc_6	Inspi2 Low Mg	1.14092
b0179	aTc_8	Inspi2	1.05853
b0179	aTc_8	Inspi2	1.20927
b0179	aTc_8	Inspi2	0.977959
b0179	aTc_8	Inspi2	1.01489
b0179	aTc_8	Inspi2 Anaerobic	1.28478
b0179	aTc_8	Inspi2 Anaerobic	1.16192
b0179	aTc_8	Inspi2 Anaerobic	2.43265
b0179	aTc_8	Inspi2 Anaerobic	0.761952
b0179	aTc_8	Inspi2 Ciprofloxacin	1.15882
b0179	aTc_8	Inspi2 Ciprofloxacin	1.26947
b0179	aTc_8	Inspi2 Ciprofloxacin	1.0754
b0179	aTc_8	Inspi2 Ciprofloxacin	1.19395
b0179	aTc_8	Inspi2 Low Mg	1.04723
b0179	aTc_8	Inspi2 Low Mg	1.12907
b0179	aTc_8	Inspi2 Low Mg	1.0501
b0179	aTc_8	Inspi2 Low Mg	1.12701
b0215	aTc_0	Inspi2	1.03373
b0215	aTc_0	Inspi2	1.13708
b0215	aTc_0	Inspi2	0.955433
b0215	aTc_0	Inspi2	0.957029
b0215	aTc_0	Inspi2 Anaerobic	0.831103
b0215	aTc_0	Inspi2 Anaerobic	0.659341
b0215	aTc_0	Inspi2 Anaerobic	0.669387
b0215	aTc_0	Inspi2 Anaerobic	0.521654
b0215	aTc_0	Inspi2 Ciprofloxacin	1.09232
b0215	aTc_0	Inspi2 Ciprofloxacin	1.08357
b0215	aTc_0	Inspi2 Ciprofloxacin	0.98456
b0215	aTc_0	Inspi2 Ciprofloxacin	1.06211
b0215	aTc_0	Inspi2 Low Mg	0.943137
b0215	aTc_0	Inspi2 Low Mg	0.938894
b0215	aTc_0	Inspi2 Low Mg	0.949254
b0215	aTc_0	Inspi2 Low Mg	0.953489
b0215	aTc_2	Inspi2	1.07802
b0215	aTc_2	Inspi2	1.07466
b0215	aTc_2	Inspi2	0.968983
b0215	aTc_2	Inspi2	0.951177
b0215	aTc_2	Inspi2 Anaerobic	1.23208
b0215	aTc_2	Inspi2 Anaerobic	0.906968
b0215	aTc_2	Inspi2 Anaerobic	1.12519
b0215	aTc_2	Inspi2 Anaerobic	0.974241
b0215	aTc_2	Inspi2 Ciprofloxacin	1.10538
b0215	aTc_2	Inspi2 Ciprofloxacin	1.02059
b0215	aTc_2	Inspi2 Ciprofloxacin	1.01007
b0215	aTc_2	Inspi2 Ciprofloxacin	1.01692
b0215	aTc_2	Inspi2 Low Mg	1.08443
b0215	aTc_2	Inspi2 Low Mg	1.07726
b0215	aTc_2	Inspi2 Low Mg	1.03576
b0215	aTc_2	Inspi2 Low Mg	1.05359
b0215	aTc_4	Inspi2	0.995852
b0215	aTc_4	Inspi2	1.01719
b0215	aTc_4	Inspi2	0.882414
b0215	aTc_4	Inspi2	0.858348
b0215	aTc_4	Inspi2 Anaerobic	0.726428
b0215	aTc_4	Inspi2 Anaerobic	0.843765
b0215	aTc_4	Inspi2 Anaerobic	0.716182
b0215	aTc_4	Inspi2 Anaerobic	0.868124
b0215	aTc_4	Inspi2 Ciprofloxacin	0.985488
b0215	aTc_4	Inspi2 Ciprofloxacin	1.00137
b0215	aTc_4	Inspi2 Ciprofloxacin	0.942827
b0215	aTc_4	Inspi2 Ciprofloxacin	0.993827
b0215	aTc_4	Inspi2 Low Mg	0.973097
b0215	aTc_4	Inspi2 Low Mg	0.986185
b0215	aTc_4	Inspi2 Low Mg	0.956975
b0215	aTc_4	Inspi2 Low Mg	0.986299
b0215	aTc_6	Inspi2	0.991595
b0215	aTc_6	Inspi2	1.09039
b0215	aTc_6	Inspi2	0.935546
b0215	aTc_6	Inspi2	0.903045
b0215	aTc_6	Inspi2 Anaerobic	0.897054
b0215	aTc_6	Inspi2 Anaerobic	0.998251
b0215	aTc_6	Inspi2 Anaerobic	0.807043
b0215	aTc_6	Inspi2 Anaerobic	0.936388
b0215	aTc_6	Inspi2 Ciprofloxacin	0.998698
b0215	aTc_6	Inspi2 Ciprofloxacin	1.06379
b0215	aTc_6	Inspi2 Ciprofloxacin	0.937554
b0215	aTc_6	Inspi2 Ciprofloxacin	1.03245
b0215	aTc_6	Inspi2 Low Mg	1.02186
b0215	aTc_6	Inspi2 Low Mg	1.09195
b0215	aTc_6	Inspi2 Low Mg	0.995931
b0215	aTc_6	Inspi2 Low Mg	1.03234
b0215	aTc_8	Inspi2	1.01242
b0215	aTc_8	Inspi2	1.10983
b0215	aTc_8	Inspi2	0.854337
b0215	aTc_8	Inspi2	0.899524
b0215	aTc_8	Inspi2 Anaerobic	0.697796
b0215	aTc_8	Inspi2 Anaerobic	1.05439
b0215	aTc_8	Inspi2 Anaerobic	1.55471
b0215	aTc_8	Inspi2 Anaerobic	1.02469
b0215	aTc_8	Inspi2 Ciprofloxacin	0.952335
b0215	aTc_8	Inspi2 Ciprofloxacin	1.09776
b0215	aTc_8	Inspi2 Ciprofloxacin	0.942641
b0215	aTc_8	Inspi2 Ciprofloxacin	1.01715
b0215	aTc_8	Inspi2 Low Mg	0.982505
b0215	aTc_8	Inspi2 Low Mg	1.07085
b0215	aTc_8	Inspi2 Low Mg	0.969492
b0215	aTc_8	Inspi2 Low Mg	1.0364
b0423	aTc_0	Inspi2	1.065
b0423	aTc_0	Inspi2	1.02899
b0423	aTc_0	Inspi2	0.947097
b0423	aTc_0	Inspi2	0.881715
b0423	aTc_0	Inspi2 Anaerobic	0.883483
b0423	aTc_0	Inspi2 Anaerobic	0.64586
b0423	aTc_0	Inspi2 Anaerobic	0.769001
b0423	aTc_0	Inspi2 Anaerobic	0.521686
b0423	aTc_0	Inspi2 Ciprofloxacin	1.08105
b0423	aTc_0	Inspi2 Ciprofloxacin	0.984529
b0423	aTc_0	Inspi2 Ciprofloxacin	1.03143
b0423	aTc_0	Inspi2 Ciprofloxacin	0.963332
b0423	aTc_0	Inspi2 Low Mg	0.9461
b0423	aTc_0	Inspi2 Low Mg	0.914748
b0423	aTc_0	Inspi2 Low Mg	0.957035
b0423	aTc_0	Inspi2 Low Mg	0.906191
b0423	aTc_2	Inspi2	0.536973
b0423	aTc_2	Inspi2	0.421421
b0423	aTc_2	Inspi2	0.558649
b0423	aTc_2	Inspi2	0.477129
b0423	aTc_2	Inspi2 Anaerobic	0.548003
b0423	aTc_2	Inspi2 Anaerobic	0.726415
b0423	aTc_2	Inspi2 Anaerobic	0.845898
b0423	aTc_2	Inspi2 Anaerobic	0.666242
b0423	aTc_2	Inspi2 Ciprofloxacin	0.595951
b0423	aTc_2	Inspi2 Ciprofloxacin	0.503463
b0423	aTc_2	Inspi2 Ciprofloxacin	0.532366
b0423	aTc_2	Inspi2 Ciprofloxacin	0.453172
b0423	aTc_2	Inspi2 Low Mg	1.04126
b0423	aTc_2	Inspi2 Low Mg	0.90989
b0423	aTc_2	Inspi2 Low Mg	0.736008
b0423	aTc_2	Inspi2 Low Mg	0.600312
b0423	aTc_4	Inspi2	0.413215
b0423	aTc_4	Inspi2	0.372031
b0423	aTc_4	Inspi2	0.358347
b0423	aTc_4	Inspi2	0.318483
b0423	aTc_4	Inspi2 Anaerobic	0.758933
b0423	aTc_4	Inspi2 Anaerobic	0.463788
b0423	aTc_4	Inspi2 Anaerobic	0.552135
b0423	aTc_4	Inspi2 Anaerobic	0.408817
b0423	aTc_4	Inspi2 Ciprofloxacin	0.415022
b0423	aTc_4	Inspi2 Ciprofloxacin	0.359909
b0423	aTc_4	Inspi2 Ciprofloxacin	0.424141
b0423	aTc_4	Inspi2 Ciprofloxacin	0.380814
b0423	aTc_4	Inspi2 Low Mg	0.5478
b0423	aTc_4	Inspi2 Low Mg	0.506821
b0423	aTc_4	Inspi2 Low Mg	0.456019
b0423	aTc_4	Inspi2 Low Mg	0.39086
b0423	aTc_6	Inspi2	0.407316
b0423	aTc_6	Inspi2	0.376958
b0423	aTc_6	Inspi2	0.325673
b0423	aTc_6	Inspi2	0.307679
b0423	aTc_6	Inspi2 Anaerobic	1.20068
b0423	aTc_6	Inspi2 Anaerobic	0.524303
b0423	aTc_6	Inspi2 Anaerobic	0.778413
b0423	aTc_6	Inspi2 Anaerobic	0.522548
b0423	aTc_6	Inspi2 Ciprofloxacin	0.400561
b0423	aTc_6	Inspi2 Ciprofloxacin	0.386419
b0423	aTc_6	Inspi2 Ciprofloxacin	0.380388
b0423	aTc_6	Inspi2 Ciprofloxacin	0.393922
b0423	aTc_6	Inspi2 Low Mg	0.435362
b0423	aTc_6	Inspi2 Low Mg	0.466361
b0423	aTc_6	Inspi2 Low Mg	0.395558
b0423	aTc_6	Inspi2 Low Mg	0.383084
b0423	aTc_8	Inspi2	0.390234
b0423	aTc_8	Inspi2	0.342483
b0423	aTc_8	Inspi2	0.28479
b0423	aTc_8	Inspi2	0.27854
b0423	aTc_8	Inspi2 Anaerobic	0.876792
b0423	aTc_8	Inspi2 Anaerobic	0.679968
b0423	aTc_8	Inspi2 Anaerobic	0.573659
b0423	aTc_8	Inspi2 Anaerobic	0.575883
b0423	aTc_8	Inspi2 Ciprofloxacin	0.355953
b0423	aTc_8	Inspi2 Ciprofloxacin	0.392184
b0423	aTc_8	Inspi2 Ciprofloxacin	0.33647
b0423	aTc_8	Inspi2 Ciprofloxacin	0.350506
b0423	aTc_8	Inspi2 Low Mg	0.377005
b0423	aTc_8	Inspi2 Low Mg	0.390059
b0423	aTc_8	Inspi2 Low Mg	0.326385
b0423	aTc_8	Inspi2 Low Mg	0.340047
b0440	aTc_0	Inspi2	0.999036
b0440	aTc_0	Inspi2	1.0109
b0440	aTc_0	Inspi2	0.850063
b0440	aTc_0	Inspi2	0.861614
b0440	aTc_0	Inspi2 Anaerobic	0.70939
b0440	aTc_0	Inspi2 Anaerobic	0.815467
b0440	aTc_0	Inspi2 Anaerobic	0.930184
b0440	aTc_0	Inspi2 Anaerobic	0.737561
b0440	aTc_0	Inspi2 Ciprofloxacin	1.02181
b0440	aTc_0	Inspi2 Ciprofloxacin	0.986573
b0440	aTc_0	Inspi2 Ciprofloxacin	0.965273
b0440	aTc_0	Inspi2 Ciprofloxacin	0.973386
b0440	aTc_0	Inspi2 Low Mg	0.952223
b0440	aTc_0	Inspi2 Low Mg	1.03522
b0440	aTc_0	Inspi2 Low Mg	0.869113
b0440	aTc_0	Inspi2 Low Mg	0.973965
b0440	aTc_2	Inspi2	0.934806
b0440	aTc_2	Inspi2	0.974188
b0440	aTc_2	Inspi2	0.827798
b0440	aTc_2	Inspi2	0.83113
b0440	aTc_2	Inspi2 Anaerobic	0.856516
b0440	aTc_2	Inspi2 Anaerobic	0.806554
b0440	aTc_2	Inspi2 Anaerobic	0.92771
b0440	aTc_2	Inspi2 Anaerobic	0.937048
b0440	aTc_2	Inspi2 Ciprofloxacin	0.980502
b0440	aTc_2	Inspi2 Ciprofloxacin	0.964698
b0440	aTc_2	Inspi2 Ciprofloxacin	0.956045
b0440	aTc_2	Inspi2 Ciprofloxacin	1.02994
b0440	aTc_2	Inspi2 Low Mg	0.997198
b0440	aTc_2	Inspi2 Low Mg	1.02387
b0440	aTc_2	Inspi2 Low Mg	0.916571
b0440	aTc_2	Inspi2 Low Mg	0.959263
b0440	aTc_4	Inspi2	0.878904
b0440	aTc_4	Inspi2	0.937814
b0440	aTc_4	Inspi2	0.783416
b0440	aTc_4	Inspi2	0.794873
b0440	aTc_4	Inspi2 Anaerobic	0.659262
b0440	aTc_4	Inspi2 Anaerobic	0.750682
b0440	aTc_4	Inspi2 Anaerobic	0.811667
b0440	aTc_4	Inspi2 Anaerobic	0.835803
b0440	aTc_4	Inspi2 Ciprofloxacin	0.925073
b0440	aTc_4	Inspi2 Ciprofloxacin	0.935504
b0440	aTc_4	Inspi2 Ciprofloxacin	0.910889
b0440	aTc_4	Inspi2 Ciprofloxacin	1.0183
b0440	aTc_4	Inspi2 Low Mg	0.935952
b0440	aTc_4	Inspi2 Low Mg	0.94857
b0440	aTc_4	Inspi2 Low Mg	0.883932
b0440	aTc_4	Inspi2 Low Mg	0.948562
b0440	aTc_6	Inspi2	0.86813
b0440	aTc_6	Inspi2	0.942225
b0440	aTc_6	Inspi2	0.753383
b0440	aTc_6	Inspi2	0.786242
b0440	aTc_6	Inspi2 Anaerobic	0.692233
b0440	aTc_6	Inspi2 Anaerobic	0.526973
b0440	aTc_6	Inspi2 Anaerobic	0.973591
b0440	aTc_6	Inspi2 Anaerobic	0.642646
b0440	aTc_6	Inspi2 Ciprofloxacin	0.90941
b0440	aTc_6	Inspi2 Ciprofloxacin	0.894957
b0440	aTc_6	Inspi2 Ciprofloxacin	0.889589
b0440	aTc_6	Inspi2 Ciprofloxacin	0.92271
b0440	aTc_6	Inspi2 Low Mg	0.905487
b0440	aTc_6	Inspi2 Low Mg	0.94219
b0440	aTc_6	Inspi2 Low Mg	0.881301
b0440	aTc_6	Inspi2 Low Mg	0.932033
b0440	aTc_8	Inspi2	0.87105
b0440	aTc_8	Inspi2	0.976111
b0440	aTc_8	Inspi2	0.760224
b0440	aTc_8	Inspi2	0.791458
b0440	aTc_8	Inspi2 Anaerobic	0.834122
b0440	aTc_8	Inspi2 Anaerobic	0.658617
b0440	aTc_8	Inspi2 Anaerobic	0.700758
b0440	aTc_8	Inspi2 Anaerobic	0.732484
b0440	aTc_8	Inspi2 Ciprofloxacin	0.929037
b0440	aTc_8	Inspi2 Ciprofloxacin	0.906117
b0440	aTc_8	Inspi2 Ciprofloxacin	1.0261
b0440	aTc_8	Inspi2 Ciprofloxacin	0.975468
b0440	aTc_8	Inspi2 Low Mg	0.888142
b0440	aTc_8	Inspi2 Low Mg	0.918406
b0440	aTc_8	Inspi2 Low Mg	0.868523
b0440	aTc_8	Inspi2 Low Mg	0.89866
b0607	aTc_0	Inspi2	1.02949
b0607	aTc_0	Inspi2	1.04601
b0607	aTc_0	Inspi2	0.881492
b0607	aTc_0	Inspi2	0.862739
b0607	aTc_0	Inspi2 Anaerobic	0.8174
b0607	aTc_0	Inspi2 Anaerobic	0.826264
b0607	aTc_0	Inspi2 Anaerobic	0.725728
b0607	aTc_0	Inspi2 Anaerobic	0.920527
b0607	aTc_0	Inspi2 Ciprofloxacin	1.03804
b0607	aTc_0	Inspi2 Ciprofloxacin	0.988356
b0607	aTc_0	Inspi2 Ciprofloxacin	0.96251
b0607	aTc_0	Inspi2 Ciprofloxacin	0.940502
b0607	aTc_0	Inspi2 Low Mg	1.0423
b0607	aTc_0	Inspi2 Low Mg	1.00904
b0607	aTc_0	Inspi2 Low Mg	0.996311
b0607	aTc_0	Inspi2 Low Mg	0.973315
b0607	aTc_2	Inspi2	1.03308
b0607	aTc_2	Inspi2	0.997939
b0607	aTc_2	Inspi2	0.920139
b0607	aTc_2	Inspi2	0.89612
b0607	aTc_2	Inspi2 Anaerobic	0.881599
b0607	aTc_2	Inspi2 Anaerobic	1.02501
b0607	aTc_2	Inspi2 Anaerobic	0.92253
b0607	aTc_2	Inspi2 Anaerobic	0.991182
b0607	aTc_2	Inspi2 Ciprofloxacin	0.996925
b0607	aTc_2	Inspi2 Ciprofloxacin	1.00324
b0607	aTc_2	Inspi2 Ciprofloxacin	0.989232
b0607	aTc_2	Inspi2 Ciprofloxacin	0.997483
b0607	aTc_2	Inspi2 Low Mg	1.01647
b0607	aTc_2	Inspi2 Low Mg	0.955852
b0607	aTc_2	Inspi2 Low Mg	1.01805
b0607	aTc_2	Inspi2 Low Mg	0.946484
b0607	aTc_4	Inspi2	1.00802
b0607	aTc_4	Inspi2	0.982237
b0607	aTc_4	Inspi2	0.967452
b0607	aTc_4	Inspi2	0.872993
b0607	aTc_4	Inspi2 Anaerobic	0.619846
b0607	aTc_4	Inspi2 Anaerobic	0.895021
b0607	aTc_4	Inspi2 Anaerobic	0.993281
b0607	aTc_4	Inspi2 Anaerobic	0.960725
b0607	aTc_4	Inspi2 Ciprofloxacin	0.953745
b0607	aTc_4	Inspi2 Ciprofloxacin	0.934006
b0607	aTc_4	Inspi2 Ciprofloxacin	0.928698
b0607	aTc_4	Inspi2 Ciprofloxacin	0.902529
b0607	aTc_4	Inspi2 Low Mg	1.01022
b0607	aTc_4	Inspi2 Low Mg	0.962153
b0607	aTc_4	Inspi2 Low Mg	0.980866
b0607	aTc_4	Inspi2 Low Mg	0.917937
b0607	aTc_6	Inspi2	0.985444
b0607	aTc_6	Inspi2	1.00713
b0607	aTc_6	Inspi2	0.873921
b0607	aTc_6	Inspi2	0.899794
b0607	aTc_6	Inspi2 Anaerobic	0.848451
b0607	aTc_6	Inspi2 Anaerobic	0.638958
b0607	aTc_6	Inspi2 Anaerobic	0.62948
b0607	aTc_6	Inspi2 Anaerobic	0.683006
b0607	aTc_6	Inspi2 Ciprofloxacin	0.959367
b0607	aTc_6	Inspi2 Ciprofloxacin	0.940173
b0607	aTc_6	Inspi2 Ciprofloxacin	0.909289
b0607	aTc_6	Inspi2 Ciprofloxacin	0.927073
b0607	aTc_6	Inspi2 Low Mg	0.971573
b0607	aTc_6	Inspi2 Low Mg	0.95695
b0607	aTc_6	Inspi2 Low Mg	0.953453
b0607	aTc_6	Inspi2 Low Mg	0.944734
b0607	aTc_8	Inspi2	0.997743
b0607	aTc_8	Inspi2	1.03928
b0607	aTc_8	Inspi2	0.878784
b0607	aTc_8	Inspi2	0.899812
b0607	aTc_8	Inspi2 Anaerobic	1.07904
b0607	aTc_8	Inspi2 Anaerobic	0.691294
b0607	aTc_8	Inspi2 Anaerobic	1.00449
b0607	aTc_8	Inspi2 Anaerobic	0.913143
b0607	aTc_8	Inspi2 Ciprofloxacin	0.964159
b0607	aTc_8	Inspi2 Ciprofloxacin	0.992208
b0607	aTc_8	Inspi2 Ciprofloxacin	1.02353
b0607	aTc_8	Inspi2 Ciprofloxacin	1.07851
b0607	aTc_8	Inspi2 Low Mg	0.966763
b0607	aTc_8	Inspi2 Low Mg	0.907102
b0607	aTc_8	Inspi2 Low Mg	0.92744
b0607	aTc_8	Inspi2 Low Mg	0.950591
b0623	aTc_0	Inspi2	1.10757
b0623	aTc_0	Inspi2	1.08155
b0623	aTc_0	Inspi2	0.909932
b0623	aTc_0	Inspi2	0.92893
b0623	aTc_0	Inspi2 Anaerobic	0.945401
b0623	aTc_0	Inspi2 Anaerobic	1.00583
b0623	aTc_0	Inspi2 Anaerobic	0.882091
b0623	aTc_0	Inspi2 Anaerobic	1.26644
b0623	aTc_0	Inspi2 Ciprofloxacin	1.03266
b0623	aTc_0	Inspi2 Ciprofloxacin	1.07146
b0623	aTc_0	Inspi2 Ciprofloxacin	1.00133
b0623	aTc_0	Inspi2 Ciprofloxacin	1.03779
b0623	aTc_0	Inspi2 Low Mg	1.04055
b0623	aTc_0	Inspi2 Low Mg	1.05583
b0623	aTc_0	Inspi2 Low Mg	1.04432
b0623	aTc_0	Inspi2 Low Mg	1.0353
b0623	aTc_2	Inspi2	1.0451
b0623	aTc_2	Inspi2	1.0054
b0623	aTc_2	Inspi2	0.873969
b0623	aTc_2	Inspi2	0.865445
b0623	aTc_2	Inspi2 Anaerobic	0.771144
b0623	aTc_2	Inspi2 Anaerobic	1.08079
b0623	aTc_2	Inspi2 Anaerobic	0.987378
b0623	aTc_2	Inspi2 Anaerobic	1.06297
b0623	aTc_2	Inspi2 Ciprofloxacin	0.934995
b0623	aTc_2	Inspi2 Ciprofloxacin	0.93286
b0623	aTc_2	Inspi2 Ciprofloxacin	0.919516
b0623	aTc_2	Inspi2 Ciprofloxacin	0.93233
b0623	aTc_2	Inspi2 Low Mg	1.04007
b0623	aTc_2	Inspi2 Low Mg	0.968236
b0623	aTc_2	Inspi2 Low Mg	1.00323
b0623	aTc_2	Inspi2 Low Mg	0.967742
b0623	aTc_4	Inspi2	0.986064
b0623	aTc_4	Inspi2	0.988436
b0623	aTc_4	Inspi2	0.859791
b0623	aTc_4	Inspi2	0.84472
b0623	aTc_4	Inspi2 Anaerobic	0.632967
b0623	aTc_4	Inspi2 Anaerobic	1.18454
b0623	aTc_4	Inspi2 Anaerobic	0.689462
b0623	aTc_4	Inspi2 Anaerobic	0.975071
b0623	aTc_4	Inspi2 Ciprofloxacin	0.883972
b0623	aTc_4	Inspi2 Ciprofloxacin	0.901116
b0623	aTc_4	Inspi2 Ciprofloxacin	0.907
b0623	aTc_4	Inspi2 Ciprofloxacin	0.958582
b0623	aTc_4	Inspi2 Low Mg	0.957514
b0623	aTc_4	Inspi2 Low Mg	1.01835
b0623	aTc_4	Inspi2 Low Mg	0.955101
b0623	aTc_4	Inspi2 Low Mg	0.941792
b0623	aTc_6	Inspi2	0.996512
b0623	aTc_6	Inspi2	1.01109
b0623	aTc_6	Inspi2	0.815982
b0623	aTc_6	Inspi2	0.851391
b0623	aTc_6	Inspi2 Anaerobic	0.75068
b0623	aTc_6	Inspi2 Anaerobic	0.937537
b0623	aTc_6	Inspi2 Anaerobic	0.866689
b0623	aTc_6	Inspi2 Anaerobic	0.888574
b0623	aTc_6	Inspi2 Ciprofloxacin	0.870429
b0623	aTc_6	Inspi2 Ciprofloxacin	0.910344
b0623	aTc_6	Inspi2 Ciprofloxacin	0.873541
b0623	aTc_6	Inspi2 Ciprofloxacin	0.905257
b0623	aTc_6	Inspi2 Low Mg	0.925967
b0623	aTc_6	Inspi2 Low Mg	0.954069
b0623	aTc_6	Inspi2 Low Mg	0.924405
b0623	aTc_6	Inspi2 Low Mg	0.942435
b0623	aTc_8	Inspi2	0.969684
b0623	aTc_8	Inspi2	1.02645
b0623	aTc_8	Inspi2	0.857482
b0623	aTc_8	Inspi2	0.885148
b0623	aTc_8	Inspi2 Anaerobic	0.906638
b0623	aTc_8	Inspi2 Anaerobic	1.07767
b0623	aTc_8	Inspi2 Anaerobic	0.604966
b0623	aTc_8	Inspi2 Anaerobic	1.13539
b0623	aTc_8	Inspi2 Ciprofloxacin	0.890837
b0623	aTc_8	Inspi2 Ciprofloxacin	0.936795
b0623	aTc_8	Inspi2 Ciprofloxacin	1.02371
b0623	aTc_8	Inspi2 Ciprofloxacin	1.09868
b0623	aTc_8	Inspi2 Low Mg	0.92145
b0623	aTc_8	Inspi2 Low Mg	0.959193
b0623	aTc_8	Inspi2 Low Mg	0.901141
b0623	aTc_8	Inspi2 Low Mg	0.921469
b0642	aTc_0	Inspi2	1.0047
b0642	aTc_0	Inspi2	0.995119
b0642	aTc_0	Inspi2	0.870658
b0642	aTc_0	Inspi2	0.93757
b0642	aTc_0	Inspi2 Anaerobic	0.838261
b0642	aTc_0	Inspi2 Anaerobic	0.962476
b0642	aTc_0	Inspi2 Anaerobic	0.857284
b0642	aTc_0	Inspi2 Anaerobic	1.11058
b0642	aTc_0	Inspi2 Ciprofloxacin	0.849206
b0642	aTc_0	Inspi2 Ciprofloxacin	0.992163
b0642	aTc_0	Inspi2 Ciprofloxacin	0.960311
b0642	aTc_0	Inspi2 Ciprofloxacin	0.825124
b0642	aTc_0	Inspi2 Low Mg	0.964646
b0642	aTc_0	Inspi2 Low Mg	0.94435
b0642	aTc_0	Inspi2 Low Mg	0.992465
b0642	aTc_0	Inspi2 Low Mg	0.932531
b0642	aTc_2	Inspi2	0.45951
b0642	aTc_2	Inspi2	0.433065
b0642	aTc_2	Inspi2	0.338464
b0642	aTc_2	Inspi2	0.305219
b0642	aTc_2	Inspi2 Anaerobic	0.788487
b0642	aTc_2	Inspi2 Anaerobic	0.770645
b0642	aTc_2	Inspi2 Anaerobic	0.846509
b0642	aTc_2	Inspi2 Anaerobic	0.839785
b0642	aTc_2	Inspi2 Ciprofloxacin	0.389353
b0642	aTc_2	Inspi2 Ciprofloxacin	0.465081
b0642	aTc_2	Inspi2 Ciprofloxacin	0.50781
b0642	aTc_2	Inspi2 Ciprofloxacin	0.466855
b0642	aTc_2	Inspi2 Low Mg	0.935389
b0642	aTc_2	Inspi2 Low Mg	0.765525
b0642	aTc_2	Inspi2 Low Mg	0.653777
b0642	aTc_2	Inspi2 Low Mg	0.514311
b0642	aTc_4	Inspi2	0.293182
b0642	aTc_4	Inspi2	0.294471
b0642	aTc_4	Inspi2	0.413627
b0642	aTc_4	Inspi2	0.377935
b0642	aTc_4	Inspi2 Anaerobic	0.349488
b0642	aTc_4	Inspi2 Anaerobic	0.410168
b0642	aTc_4	Inspi2 Anaerobic	0.465947
b0642	aTc_4	Inspi2 Anaerobic	0.393046
b0642	aTc_4	Inspi2 Ciprofloxacin	0.279606
b0642	aTc_4	Inspi2 Ciprofloxacin	0.290943
b0642	aTc_4	Inspi2 Ciprofloxacin	0.37453
b0642	aTc_4	Inspi2 Ciprofloxacin	0.35074
b0642	aTc_4	Inspi2 Low Mg	0.585181
b0642	aTc_4	Inspi2 Low Mg	0.637623
b0642	aTc_4	Inspi2 Low Mg	0.489892
b0642	aTc_4	Inspi2 Low Mg	0.471422
b0642	aTc_6	Inspi2	0.246016
b0642	aTc_6	Inspi2	0.279469
b0642	aTc_6	Inspi2	0.34972
b0642	aTc_6	Inspi2	0.393097
b0642	aTc_6	Inspi2 Anaerobic	0.38838
b0642	aTc_6	Inspi2 Anaerobic	0.37859
b0642	aTc_6	Inspi2 Anaerobic	0.458586
b0642	aTc_6	Inspi2 Anaerobic	0.375701
b0642	aTc_6	Inspi2 Ciprofloxacin	0.214659
b0642	aTc_6	Inspi2 Ciprofloxacin	0.249997
b0642	aTc_6	Inspi2 Ciprofloxacin	0.259873
b0642	aTc_6	Inspi2 Ciprofloxacin	0.257884
b0642	aTc_6	Inspi2 Low Mg	0.51494
b0642	aTc_6	Inspi2 Low Mg	0.559034
b0642	aTc_6	Inspi2 Low Mg	0.443317
b0642	aTc_6	Inspi2 Low Mg	0.483844
b0642	aTc_8	Inspi2	0.246564
b0642	aTc_8	Inspi2	0.269343
b0642	aTc_8	Inspi2	0.377097
b0642	aTc_8	Inspi2	0.36249
b0642	aTc_8	Inspi2 Anaerobic	0.52842
b0642	aTc_8	Inspi2 Anaerobic	0.810726
b0642	aTc_8	Inspi2 Anaerobic	0.585787
b0642	aTc_8	Inspi2 Anaerobic	0.673248
b0642	aTc_8	Inspi2 Ciprofloxacin	0.226217
b0642	aTc_8	Inspi2 Ciprofloxacin	0.19957
b0642	aTc_8	Inspi2 Ciprofloxacin	0.263099
b0642	aTc_8	Inspi2 Ciprofloxacin	0.25609
b0642	aTc_8	Inspi2 Low Mg	0.466853
b0642	aTc_8	Inspi2 Low Mg	0.519029
b0642	aTc_8	Inspi2 Low Mg	0.426585
b0642	aTc_8	Inspi2 Low Mg	0.468685
b0695	aTc_0	Inspi2	1.1895
b0695	aTc_0	Inspi2	1.10985
b0695	aTc_0	Inspi2	0.993197
b0695	aTc_0	Inspi2	0.983602
b0695	aTc_0	Inspi2 Anaerobic	0.850727
b0695	aTc_0	Inspi2 Anaerobic	0.914772
b0695	aTc_0	Inspi2 Anaerobic	0.923831
b0695	aTc_0	Inspi2 Anaerobic	0.897171
b0695	aTc_0	Inspi2 Ciprofloxacin	1.08451
b0695	aTc_0	Inspi2 Ciprofloxacin	1.09158
b0695	aTc_0	Inspi2 Ciprofloxacin	1.08219
b0695	aTc_0	Inspi2 Ciprofloxacin	1.10365
b0695	aTc_0	Inspi2 Low Mg	1.07433
b0695	aTc_0	Inspi2 Low Mg	1.08422
b0695	aTc_0	Inspi2 Low Mg	1.05219
b0695	aTc_0	Inspi2 Low Mg	1.10436
b0695	aTc_2	Inspi2	0.85554
b0695	aTc_2	Inspi2	0.847504
b0695	aTc_2	Inspi2	0.705737
b0695	aTc_2	Inspi2	0.693044
b0695	aTc_2	Inspi2 Anaerobic	0.865728
b0695	aTc_2	Inspi2 Anaerobic	0.983411
b0695	aTc_2	Inspi2 Anaerobic	0.911019
b0695	aTc_2	Inspi2 Anaerobic	0.865527
b0695	aTc_2	Inspi2 Ciprofloxacin	0.79835
b0695	aTc_2	Inspi2 Ciprofloxacin	0.792947
b0695	aTc_2	Inspi2 Ciprofloxacin	0.779664
b0695	aTc_2	Inspi2 Ciprofloxacin	0.812754
b0695	aTc_2	Inspi2 Low Mg	1.06213
b0695	aTc_2	Inspi2 Low Mg	1.00733
b0695	aTc_2	Inspi2 Low Mg	0.867889
b0695	aTc_2	Inspi2 Low Mg	0.896394
b0695	aTc_4	Inspi2	0.772115
b0695	aTc_4	Inspi2	0.794169
b0695	aTc_4	Inspi2	0.693975
b0695	aTc_4	Inspi2	0.71085
b0695	aTc_4	Inspi2 Anaerobic	0.596748
b0695	aTc_4	Inspi2 Anaerobic	0.904836
b0695	aTc_4	Inspi2 Anaerobic	0.713913
b0695	aTc_4	Inspi2 Anaerobic	1.06057
b0695	aTc_4	Inspi2 Ciprofloxacin	0.742072
b0695	aTc_4	Inspi2 Ciprofloxacin	0.705277
b0695	aTc_4	Inspi2 Ciprofloxacin	0.749221
b0695	aTc_4	Inspi2 Ciprofloxacin	0.813375
b0695	aTc_4	Inspi2 Low Mg	0.850344
b0695	aTc_4	Inspi2 Low Mg	0.858902
b0695	aTc_4	Inspi2 Low Mg	0.815526
b0695	aTc_4	Inspi2 Low Mg	0.819961
b0695	aTc_6	Inspi2	0.810678
b0695	aTc_6	Inspi2	0.797721
b0695	aTc_6	Inspi2	0.668152
b0695	aTc_6	Inspi2	0.722281
b0695	aTc_6	Inspi2 Anaerobic	0.726219
b0695	aTc_6	Inspi2 Anaerobic	0.732457
b0695	aTc_6	Inspi2 Anaerobic	0.558018
b0695	aTc_6	Inspi2 Anaerobic	0.894711
b0695	aTc_6	Inspi2 Ciprofloxacin	0.682089
b0695	aTc_6	Inspi2 Ciprofloxacin	0.719894
b0695	aTc_6	Inspi2 Ciprofloxacin	0.709672
b0695	aTc_6	Inspi2 Ciprofloxacin	0.723777
b0695	aTc_6	Inspi2 Low Mg	0.80571
b0695	aTc_6	Inspi2 Low Mg	0.816875
b0695	aTc_6	Inspi2 Low Mg	0.789909
b0695	aTc_6	Inspi2 Low Mg	0.805103
b0695	aTc_8	Inspi2	0.772007
b0695	aTc_8	Inspi2	0.813575
b0695	aTc_8	Inspi2	0.686074
b0695	aTc_8	Inspi2	0.716411
b0695	aTc_8	Inspi2 Anaerobic	1.08135
b0695	aTc_8	Inspi2 Anaerobic	0.950827
b0695	aTc_8	Inspi2 Anaerobic	1.00356
b0695	aTc_8	Inspi2 Anaerobic	0.8674
b0695	aTc_8	Inspi2 Ciprofloxacin	0.719672
b0695	aTc_8	Inspi2 Ciprofloxacin	0.721019
b0695	aTc_8	Inspi2 Ciprofloxacin	0.699637
b0695	aTc_8	Inspi2 Ciprofloxacin	0.881672
b0695	aTc_8	Inspi2 Low Mg	0.785912
b0695	aTc_8	Inspi2 Low Mg	0.83606
b0695	aTc_8	Inspi2 Low Mg	0.791482
b0695	aTc_8	Inspi2 Low Mg	0.814502
b0780	aTc_0	Inspi2	1.09402
b0780	aTc_0	Inspi2	1.03999
b0780	aTc_0	Inspi2	0.834416
b0780	aTc_0	Inspi2	0.850053
b0780	aTc_0	Inspi2 Anaerobic	0.937861
b0780	aTc_0	Inspi2 Anaerobic	0.944785
b0780	aTc_0	Inspi2 Anaerobic	0.856959
b0780	aTc_0	Inspi2 Anaerobic	0.751745
b0780	aTc_0	Inspi2 Ciprofloxacin	1.00938
b0780	aTc_0	Inspi2 Ciprofloxacin	1.02013
b0780	aTc_0	Inspi2 Ciprofloxacin	1.01131
b0780	aTc_0	Inspi2 Ciprofloxacin	0.924212
b0780	aTc_0	Inspi2 Low Mg	1.03724
b0780	aTc_0	Inspi2 Low Mg	1.00837
b0780	aTc_0	Inspi2 Low Mg	1.00863
b0780	aTc_0	Inspi2 Low Mg	0.988083
b0780	aTc_2	Inspi2	1.08819
b0780	aTc_2	Inspi2	1.00187
b0780	aTc_2	Inspi2	0.933583
b0780	aTc_2	Inspi2	0.889029
b0780	aTc_2	Inspi2 Anaerobic	0.966316
b0780	aTc_2	Inspi2 Anaerobic	0.931157
b0780	aTc_2	Inspi2 Anaerobic	1.01939
b0780	aTc_2	Inspi2 Anaerobic	0.92912
b0780	aTc_2	Inspi2 Ciprofloxacin	1.10225
b0780	aTc_2	Inspi2 Ciprofloxacin	1.00912
b0780	aTc_2	Inspi2 Ciprofloxacin	1.0368
b0780	aTc_2	Inspi2 Ciprofloxacin	0.952966
b0780	aTc_2	Inspi2 Low Mg	1.02234
b0780	aTc_2	Inspi2 Low Mg	1.05916
b0780	aTc_2	Inspi2 Low Mg	1.09305
b0780	aTc_2	Inspi2 Low Mg	1.07808
b0780	aTc_4	Inspi2	1.07324
b0780	aTc_4	Inspi2	0.998896
b0780	aTc_4	Inspi2	0.898345
b0780	aTc_4	Inspi2	0.831759
b0780	aTc_4	Inspi2 Anaerobic	1.05294
b0780	aTc_4	Inspi2 Anaerobic	0.890291
b0780	aTc_4	Inspi2 Anaerobic	0.980079
b0780	aTc_4	Inspi2 Anaerobic	0.795312
b0780	aTc_4	Inspi2 Ciprofloxacin	0.984001
b0780	aTc_4	Inspi2 Ciprofloxacin	0.977231
b0780	aTc_4	Inspi2 Ciprofloxacin	0.970707
b0780	aTc_4	Inspi2 Ciprofloxacin	0.93286
b0780	aTc_4	Inspi2 Low Mg	1.03447
b0780	aTc_4	Inspi2 Low Mg	1.0138
b0780	aTc_4	Inspi2 Low Mg	1.02343
b0780	aTc_4	Inspi2 Low Mg	1.00298
b0780	aTc_6	Inspi2	0.997707
b0780	aTc_6	Inspi2	1.07894
b0780	aTc_6	Inspi2	0.869772
b0780	aTc_6	Inspi2	0.842582
b0780	aTc_6	Inspi2 Anaerobic	0.933574
b0780	aTc_6	Inspi2 Anaerobic	0.773678
b0780	aTc_6	Inspi2 Anaerobic	0.814909
b0780	aTc_6	Inspi2 Anaerobic	0.939974
b0780	aTc_6	Inspi2 Ciprofloxacin	1.01299
b0780	aTc_6	Inspi2 Ciprofloxacin	1.02933
b0780	aTc_6	Inspi2 Ciprofloxacin	0.936244
b0780	aTc_6	Inspi2 Ciprofloxacin	0.944816
b0780	aTc_6	Inspi2 Low Mg	1.02693
b0780	aTc_6	Inspi2 Low Mg	1.02863
b0780	aTc_6	Inspi2 Low Mg	0.981807
b0780	aTc_6	Inspi2 Low Mg	0.993616
b0780	aTc_8	Inspi2	1.01513
b0780	aTc_8	Inspi2	1.09871
b0780	aTc_8	Inspi2	0.835607
b0780	aTc_8	Inspi2	0.855375
b0780	aTc_8	Inspi2 Anaerobic	1.0234
b0780	aTc_8	Inspi2 Anaerobic	0.930534
b0780	aTc_8	Inspi2 Anaerobic	0.846719
b0780	aTc_8	Inspi2 Anaerobic	0.711611
b0780	aTc_8	Inspi2 Ciprofloxacin	1.03406
b0780	aTc_8	Inspi2 Ciprofloxacin	1.10927
b0780	aTc_8	Inspi2 Ciprofloxacin	0.932374
b0780	aTc_8	Inspi2 Ciprofloxacin	0.855254
b0780	aTc_8	Inspi2 Low Mg	1.00306
b0780	aTc_8	Inspi2 Low Mg	1.0327
b0780	aTc_8	Inspi2 Low Mg	0.957692
b0780	aTc_8	Inspi2 Low Mg	1.03378
b0785	aTc_0	Inspi2	1.11165
b0785	aTc_0	Inspi2	1.06126
b0785	aTc_0	Inspi2	0.921341
b0785	aTc_0	Inspi2	0.836516
b0785	aTc_0	Inspi2 Anaerobic	0.788675
b0785	aTc_0	Inspi2 Anaerobic	0.942445
b0785	aTc_0	Inspi2 Anaerobic	1.01225
b0785	aTc_0	Inspi2 Anaerobic	1.01947
b0785	aTc_0	Inspi2 Ciprofloxacin	1.04931
b0785	aTc_0	Inspi2 Ciprofloxacin	0.96876
b0785	aTc_0	Inspi2 Ciprofloxacin	0.932432
b0785	aTc_0	Inspi2 Ciprofloxacin	0.897108
b0785	aTc_0	Inspi2 Low Mg	1.02036
b0785	aTc_0	Inspi2 Low Mg	0.968181
b0785	aTc_0	Inspi2 Low Mg	1.05447
b0785	aTc_0	Inspi2 Low Mg	0.930675
b0785	aTc_2	Inspi2	1.10607
b0785	aTc_2	Inspi2	1.07209
b0785	aTc_2	Inspi2	0.922881
b0785	aTc_2	Inspi2	0.924839
b0785	aTc_2	Inspi2 Anaerobic	0.361879
b0785	aTc_2	Inspi2 Anaerobic	1.48785
b0785	aTc_2	Inspi2 Anaerobic	1.08456
b0785	aTc_2	Inspi2 Anaerobic	0.847783
b0785	aTc_2	Inspi2 Ciprofloxacin	1.09978
b0785	aTc_2	Inspi2 Ciprofloxacin	1.04706
b0785	aTc_2	Inspi2 Ciprofloxacin	1.02582
b0785	aTc_2	Inspi2 Ciprofloxacin	0.989911
b0785	aTc_2	Inspi2 Low Mg	0.971167
b0785	aTc_2	Inspi2 Low Mg	1.06071
b0785	aTc_2	Inspi2 Low Mg	1.06313
b0785	aTc_2	Inspi2 Low Mg	1.02847
b0785	aTc_4	Inspi2	1.08116
b0785	aTc_4	Inspi2	0.967931
b0785	aTc_4	Inspi2	0.888999
b0785	aTc_4	Inspi2	0.83272
b0785	aTc_4	Inspi2 Anaerobic	1.12844
b0785	aTc_4	Inspi2 Anaerobic	1.11113
b0785	aTc_4	Inspi2 Anaerobic	1.2466
b0785	aTc_4	Inspi2 Anaerobic	1.35928
b0785	aTc_4	Inspi2 Ciprofloxacin	1.03059
b0785	aTc_4	Inspi2 Ciprofloxacin	0.934663
b0785	aTc_4	Inspi2 Ciprofloxacin	0.97093
b0785	aTc_4	Inspi2 Ciprofloxacin	0.84945
b0785	aTc_4	Inspi2 Low Mg	1.03526
b0785	aTc_4	Inspi2 Low Mg	1.00278
b0785	aTc_4	Inspi2 Low Mg	1.02316
b0785	aTc_4	Inspi2 Low Mg	1.01193
b0785	aTc_6	Inspi2	1.02918
b0785	aTc_6	Inspi2	1.02706
b0785	aTc_6	Inspi2	0.862404
b0785	aTc_6	Inspi2	0.864311
b0785	aTc_6	Inspi2 Anaerobic	1.18422
b0785	aTc_6	Inspi2 Anaerobic	1.58067
b0785	aTc_6	Inspi2 Anaerobic	0.725592
b0785	aTc_6	Inspi2 Anaerobic	0.844948
b0785	aTc_6	Inspi2 Ciprofloxacin	1.0182
b0785	aTc_6	Inspi2 Ciprofloxacin	1.04538
b0785	aTc_6	Inspi2 Ciprofloxacin	0.935022
b0785	aTc_6	Inspi2 Ciprofloxacin	0.900817
b0785	aTc_6	Inspi2 Low Mg	1.00779
b0785	aTc_6	Inspi2 Low Mg	1.03969
b0785	aTc_6	Inspi2 Low Mg	0.994487
b0785	aTc_6	Inspi2 Low Mg	0.99744
b0785	aTc_8	Inspi2	1.08023
b0785	aTc_8	Inspi2	1.02769
b0785	aTc_8	Inspi2	0.92287
b0785	aTc_8	Inspi2	0.89486
b0785	aTc_8	Inspi2 Anaerobic	0.990693
b0785	aTc_8	Inspi2 Anaerobic	2.11515
b0785	aTc_8	Inspi2 Anaerobic	0.790217
b0785	aTc_8	Inspi2 Anaerobic	1.12593
b0785	aTc_8	Inspi2 Ciprofloxacin	1.11575
b0785	aTc_8	Inspi2 Ciprofloxacin	1.15096
b0785	aTc_8	Inspi2 Ciprofloxacin	1.01188
b0785	aTc_8	Inspi2 Ciprofloxacin	1.04975
b0785	aTc_8	Inspi2 Low Mg	1.00904
b0785	aTc_8	Inspi2 Low Mg	0.997552
b0785	aTc_8	Inspi2 Low Mg	0.984206
b0785	aTc_8	Inspi2 Low Mg	1.00901
b0812	aTc_0	Inspi2	1.08242
b0812	aTc_0	Inspi2	1.06459
b0812	aTc_0	Inspi2	0.902336
b0812	aTc_0	Inspi2	0.911624
b0812	aTc_0	Inspi2 Anaerobic	0.555312
b0812	aTc_0	Inspi2 Anaerobic	1.2609
b0812	aTc_0	Inspi2 Anaerobic	0.852356
b0812	aTc_0	Inspi2 Anaerobic	1.19885
b0812	aTc_0	Inspi2 Ciprofloxacin	1.03177
b0812	aTc_0	Inspi2 Ciprofloxacin	1.04786
b0812	aTc_0	Inspi2 Ciprofloxacin	0.922378
b0812	aTc_0	Inspi2 Ciprofloxacin	0.972291
b0812	aTc_0	Inspi2 Low Mg	0.971889
b0812	aTc_0	Inspi2 Low Mg	1.00462
b0812	aTc_0	Inspi2 Low Mg	0.981887
b0812	aTc_0	Inspi2 Low Mg	0.981106
b0812	aTc_2	Inspi2	1.12613
b0812	aTc_2	Inspi2	1.07362
b0812	aTc_2	Inspi2	0.886385
b0812	aTc_2	Inspi2	0.902118
b0812	aTc_2	Inspi2 Anaerobic	0.892648
b0812	aTc_2	Inspi2 Anaerobic	1.07173
b0812	aTc_2	Inspi2 Anaerobic	1.10339
b0812	aTc_2	Inspi2 Anaerobic	0.765869
b0812	aTc_2	Inspi2 Ciprofloxacin	1.01225
b0812	aTc_2	Inspi2 Ciprofloxacin	1.0655
b0812	aTc_2	Inspi2 Ciprofloxacin	0.941696
b0812	aTc_2	Inspi2 Ciprofloxacin	1.00205
b0812	aTc_2	Inspi2 Low Mg	0.937923
b0812	aTc_2	Inspi2 Low Mg	1.01359
b0812	aTc_2	Inspi2 Low Mg	1.06251
b0812	aTc_2	Inspi2 Low Mg	1.01655
b0812	aTc_4	Inspi2	1.06784
b0812	aTc_4	Inspi2	1.02998
b0812	aTc_4	Inspi2	0.851898
b0812	aTc_4	Inspi2	0.895979
b0812	aTc_4	Inspi2 Anaerobic	0.938033
b0812	aTc_4	Inspi2 Anaerobic	1.26002
b0812	aTc_4	Inspi2 Anaerobic	0.952002
b0812	aTc_4	Inspi2 Anaerobic	0.86427
b0812	aTc_4	Inspi2 Ciprofloxacin	1.00794
b0812	aTc_4	Inspi2 Ciprofloxacin	1.0891
b0812	aTc_4	Inspi2 Ciprofloxacin	0.922222
b0812	aTc_4	Inspi2 Ciprofloxacin	1.02768
b0812	aTc_4	Inspi2 Low Mg	1.00259
b0812	aTc_4	Inspi2 Low Mg	1.06388
b0812	aTc_4	Inspi2 Low Mg	0.991291
b0812	aTc_4	Inspi2 Low Mg	1.06502
b0812	aTc_6	Inspi2	0.993882
b0812	aTc_6	Inspi2	1.07001
b0812	aTc_6	Inspi2	0.861062
b0812	aTc_6	Inspi2	0.897253
b0812	aTc_6	Inspi2 Anaerobic	0.946722
b0812	aTc_6	Inspi2 Anaerobic	0.985134
b0812	aTc_6	Inspi2 Anaerobic	0.780537
b0812	aTc_6	Inspi2 Anaerobic	0.988249
b0812	aTc_6	Inspi2 Ciprofloxacin	0.904341
b0812	aTc_6	Inspi2 Ciprofloxacin	1.0364
b0812	aTc_6	Inspi2 Ciprofloxacin	0.898678
b0812	aTc_6	Inspi2 Ciprofloxacin	1.03313
b0812	aTc_6	Inspi2 Low Mg	1.0014
b0812	aTc_6	Inspi2 Low Mg	1.00707
b0812	aTc_6	Inspi2 Low Mg	0.941724
b0812	aTc_6	Inspi2 Low Mg	1.01379
b0812	aTc_8	Inspi2	0.97567
b0812	aTc_8	Inspi2	1.10884
b0812	aTc_8	Inspi2	0.839364
b0812	aTc_8	Inspi2	0.903682
b0812	aTc_8	Inspi2 Anaerobic	1.03049
b0812	aTc_8	Inspi2 Anaerobic	1.37837
b0812	aTc_8	Inspi2 Anaerobic	0.841341
b0812	aTc_8	Inspi2 Anaerobic	0.967696
b0812	aTc_8	Inspi2 Ciprofloxacin	1.00788
b0812	aTc_8	Inspi2 Ciprofloxacin	1.12934
b0812	aTc_8	Inspi2 Ciprofloxacin	0.917149
b0812	aTc_8	Inspi2 Ciprofloxacin	1.06669
b0812	aTc_8	Inspi2 Low Mg	0.959143
b0812	aTc_8	Inspi2 Low Mg	1.03504
b0812	aTc_8	Inspi2 Low Mg	0.931553
b0812	aTc_8	Inspi2 Low Mg	1.04939
b0880	aTc_0	Inspi2	1.11449
b0880	aTc_0	Inspi2	1.07577
b0880	aTc_0	Inspi2	0.943692
b0880	aTc_0	Inspi2	0.89265
b0880	aTc_0	Inspi2 Anaerobic	0.824187
b0880	aTc_0	Inspi2 Anaerobic	0.966628
b0880	aTc_0	Inspi2 Anaerobic	0.964014
b0880	aTc_0	Inspi2 Anaerobic	0.926324
b0880	aTc_0	Inspi2 Ciprofloxacin	1.70661
b0880	aTc_0	Inspi2 Ciprofloxacin	1.0677
b0880	aTc_0	Inspi2 Ciprofloxacin	1.55406
b0880	aTc_0	Inspi2 Ciprofloxacin	0.96902
b0880	aTc_0	Inspi2 Low Mg	1.0083
b0880	aTc_0	Inspi2 Low Mg	0.971499
b0880	aTc_0	Inspi2 Low Mg	1.01609
b0880	aTc_0	Inspi2 Low Mg	0.948752
b0880	aTc_2	Inspi2	0.878593
b0880	aTc_2	Inspi2	0.882261
b0880	aTc_2	Inspi2	0.715854
b0880	aTc_2	Inspi2	0.717516
b0880	aTc_2	Inspi2 Anaerobic	0.738636
b0880	aTc_2	Inspi2 Anaerobic	0.950196
b0880	aTc_2	Inspi2 Anaerobic	1.08251
b0880	aTc_2	Inspi2 Anaerobic	0.799686
b0880	aTc_2	Inspi2 Ciprofloxacin	1.29212
b0880	aTc_2	Inspi2 Ciprofloxacin	0.864245
b0880	aTc_2	Inspi2 Ciprofloxacin	0.911865
b0880	aTc_2	Inspi2 Ciprofloxacin	0.915557
b0880	aTc_2	Inspi2 Low Mg	1.0195
b0880	aTc_2	Inspi2 Low Mg	1.06225
b0880	aTc_2	Inspi2 Low Mg	0.960429
b0880	aTc_2	Inspi2 Low Mg	0.940623
b0880	aTc_4	Inspi2	0.770686
b0880	aTc_4	Inspi2	0.714025
b0880	aTc_4	Inspi2	0.572181
b0880	aTc_4	Inspi2	0.537414
b0880	aTc_4	Inspi2 Anaerobic	0.527728
b0880	aTc_4	Inspi2 Anaerobic	0.642818
b0880	aTc_4	Inspi2 Anaerobic	0.867338
b0880	aTc_4	Inspi2 Anaerobic	0.623859
b0880	aTc_4	Inspi2 Ciprofloxacin	1.13176
b0880	aTc_4	Inspi2 Ciprofloxacin	0.76148
b0880	aTc_4	Inspi2 Ciprofloxacin	0.780804
b0880	aTc_4	Inspi2 Ciprofloxacin	0.642417
b0880	aTc_4	Inspi2 Low Mg	0.829352
b0880	aTc_4	Inspi2 Low Mg	0.790027
b0880	aTc_4	Inspi2 Low Mg	0.7563
b0880	aTc_4	Inspi2 Low Mg	0.737275
b0880	aTc_6	Inspi2	0.71668
b0880	aTc_6	Inspi2	0.714038
b0880	aTc_6	Inspi2	0.516805
b0880	aTc_6	Inspi2	0.493607
b0880	aTc_6	Inspi2 Anaerobic	0.752818
b0880	aTc_6	Inspi2 Anaerobic	0.807072
b0880	aTc_6	Inspi2 Anaerobic	0.920603
b0880	aTc_6	Inspi2 Anaerobic	0.691659
b0880	aTc_6	Inspi2 Ciprofloxacin	1.11972
b0880	aTc_6	Inspi2 Ciprofloxacin	0.912456
b0880	aTc_6	Inspi2 Ciprofloxacin	0.832228
b0880	aTc_6	Inspi2 Ciprofloxacin	0.975403
b0880	aTc_6	Inspi2 Low Mg	0.733751
b0880	aTc_6	Inspi2 Low Mg	0.729264
b0880	aTc_6	Inspi2 Low Mg	0.67774
b0880	aTc_6	Inspi2 Low Mg	0.696332
b0880	aTc_8	Inspi2	0.713036
b0880	aTc_8	Inspi2	0.728009
b0880	aTc_8	Inspi2	0.450953
b0880	aTc_8	Inspi2	0.428458
b0880	aTc_8	Inspi2 Anaerobic	0.685636
b0880	aTc_8	Inspi2 Anaerobic	0.701917
b0880	aTc_8	Inspi2 Anaerobic	0.684438
b0880	aTc_8	Inspi2 Anaerobic	0.73223
b0880	aTc_8	Inspi2 Ciprofloxacin	0.904917
b0880	aTc_8	Inspi2 Ciprofloxacin	1.16971
b0880	aTc_8	Inspi2 Ciprofloxacin	0.77568
b0880	aTc_8	Inspi2 Ciprofloxacin	0.842561
b0880	aTc_8	Inspi2 Low Mg	0.654425
b0880	aTc_8	Inspi2 Low Mg	0.667462
b0880	aTc_8	Inspi2 Low Mg	0.600115
b0880	aTc_8	Inspi2 Low Mg	0.63314
b0882	aTc_0	Inspi2	1.11244
b0882	aTc_0	Inspi2	1.07654
b0882	aTc_0	Inspi2	0.869992
b0882	aTc_0	Inspi2	0.898514
b0882	aTc_0	Inspi2 Anaerobic	0.732024
b0882	aTc_0	Inspi2 Anaerobic	1.02239
b0882	aTc_0	Inspi2 Anaerobic	0.943266
b0882	aTc_0	Inspi2 Anaerobic	0.954562
b0882	aTc_0	Inspi2 Ciprofloxacin	1.01325
b0882	aTc_0	Inspi2 Ciprofloxacin	0.949107
b0882	aTc_0	Inspi2 Ciprofloxacin	0.87472
b0882	aTc_0	Inspi2 Ciprofloxacin	0.92418
b0882	aTc_0	Inspi2 Low Mg	1.0273
b0882	aTc_0	Inspi2 Low Mg	0.980494
b0882	aTc_0	Inspi2 Low Mg	0.969689
b0882	aTc_0	Inspi2 Low Mg	0.940185
b0882	aTc_2	Inspi2	0.979673
b0882	aTc_2	Inspi2	0.924287
b0882	aTc_2	Inspi2	0.764662
b0882	aTc_2	Inspi2	0.762203
b0882	aTc_2	Inspi2 Anaerobic	0.608169
b0882	aTc_2	Inspi2 Anaerobic	0.606593
b0882	aTc_2	Inspi2 Anaerobic	0.628907
b0882	aTc_2	Inspi2 Anaerobic	0.890687
b0882	aTc_2	Inspi2 Ciprofloxacin	0.920052
b0882	aTc_2	Inspi2 Ciprofloxacin	0.888634
b0882	aTc_2	Inspi2 Ciprofloxacin	0.880684
b0882	aTc_2	Inspi2 Ciprofloxacin	0.82479
b0882	aTc_2	Inspi2 Low Mg	0.922112
b0882	aTc_2	Inspi2 Low Mg	0.941933
b0882	aTc_2	Inspi2 Low Mg	0.942868
b0882	aTc_2	Inspi2 Low Mg	0.937678
b0882	aTc_4	Inspi2	0.898622
b0882	aTc_4	Inspi2	0.881703
b0882	aTc_4	Inspi2	0.633776
b0882	aTc_4	Inspi2	0.657646
b0882	aTc_4	Inspi2 Anaerobic	0.824486
b0882	aTc_4	Inspi2 Anaerobic	0.833821
b0882	aTc_4	Inspi2 Anaerobic	1.18635
b0882	aTc_4	Inspi2 Anaerobic	0.535285
b0882	aTc_4	Inspi2 Ciprofloxacin	0.799989
b0882	aTc_4	Inspi2 Ciprofloxacin	0.791243
b0882	aTc_4	Inspi2 Ciprofloxacin	0.77158
b0882	aTc_4	Inspi2 Ciprofloxacin	0.812174
b0882	aTc_4	Inspi2 Low Mg	0.861802
b0882	aTc_4	Inspi2 Low Mg	0.853754
b0882	aTc_4	Inspi2 Low Mg	0.850352
b0882	aTc_4	Inspi2 Low Mg	0.836277
b0882	aTc_6	Inspi2	0.8736
b0882	aTc_6	Inspi2	0.885427
b0882	aTc_6	Inspi2	0.645058
b0882	aTc_6	Inspi2	0.673907
b0882	aTc_6	Inspi2 Anaerobic	0.916065
b0882	aTc_6	Inspi2 Anaerobic	1.31418
b0882	aTc_6	Inspi2 Anaerobic	0.724174
b0882	aTc_6	Inspi2 Anaerobic	1.05261
b0882	aTc_6	Inspi2 Ciprofloxacin	0.806945
b0882	aTc_6	Inspi2 Ciprofloxacin	0.841411
b0882	aTc_6	Inspi2 Ciprofloxacin	0.798585
b0882	aTc_6	Inspi2 Ciprofloxacin	0.807336
b0882	aTc_6	Inspi2 Low Mg	0.825865
b0882	aTc_6	Inspi2 Low Mg	0.859511
b0882	aTc_6	Inspi2 Low Mg	0.825466
b0882	aTc_6	Inspi2 Low Mg	0.837958
b0882	aTc_8	Inspi2	0.91121
b0882	aTc_8	Inspi2	0.854846
b0882	aTc_8	Inspi2	0.65599
b0882	aTc_8	Inspi2	0.661303
b0882	aTc_8	Inspi2 Anaerobic	0.79931
b0882	aTc_8	Inspi2 Anaerobic	1.27548
b0882	aTc_8	Inspi2 Anaerobic	0.774558
b0882	aTc_8	Inspi2 Anaerobic	1.30627
b0882	aTc_8	Inspi2 Ciprofloxacin	0.838227
b0882	aTc_8	Inspi2 Ciprofloxacin	0.915046
b0882	aTc_8	Inspi2 Ciprofloxacin	0.770467
b0882	aTc_8	Inspi2 Ciprofloxacin	0.835929
b0882	aTc_8	Inspi2 Low Mg	0.798133
b0882	aTc_8	Inspi2 Low Mg	0.84476
b0882	aTc_8	Inspi2 Low Mg	0.788656
b0882	aTc_8	Inspi2 Low Mg	0.817481
b0891	aTc_0	Inspi2	1.14032
b0891	aTc_0	Inspi2	1.09844
b0891	aTc_0	Inspi2	0.931452
b0891	aTc_0	Inspi2	0.936463
b0891	aTc_0	Inspi2 Anaerobic	0.74192
b0891	aTc_0	Inspi2 Anaerobic	1.06705
b0891	aTc_0	Inspi2 Anaerobic	1.53855
b0891	aTc_0	Inspi2 Anaerobic	1.25985
b0891	aTc_0	Inspi2 Ciprofloxacin	1.14899
b0891	aTc_0	Inspi2 Ciprofloxacin	1.08048
b0891	aTc_0	Inspi2 Ciprofloxacin	1.09567
b0891	aTc_0	Inspi2 Ciprofloxacin	1.01372
b0891	aTc_0	Inspi2 Low Mg	1.06852
b0891	aTc_0	Inspi2 Low Mg	1.01015
b0891	aTc_0	Inspi2 Low Mg	1.05979
b0891	aTc_0	Inspi2 Low Mg	1.00432
b0891	aTc_2	Inspi2	1.05021
b0891	aTc_2	Inspi2	0.979258
b0891	aTc_2	Inspi2	0.859434
b0891	aTc_2	Inspi2	0.823245
b0891	aTc_2	Inspi2 Anaerobic	0.946272
b0891	aTc_2	Inspi2 Anaerobic	0.956504
b0891	aTc_2	Inspi2 Anaerobic	0.9346
b0891	aTc_2	Inspi2 Anaerobic	0.960858
b0891	aTc_2	Inspi2 Ciprofloxacin	1.05936
b0891	aTc_2	Inspi2 Ciprofloxacin	0.947463
b0891	aTc_2	Inspi2 Ciprofloxacin	1.05394
b0891	aTc_2	Inspi2 Ciprofloxacin	0.920669
b0891	aTc_2	Inspi2 Low Mg	1.07831
b0891	aTc_2	Inspi2 Low Mg	0.971425
b0891	aTc_2	Inspi2 Low Mg	1.00759
b0891	aTc_2	Inspi2 Low Mg	0.972731
b0891	aTc_4	Inspi2	1.02441
b0891	aTc_4	Inspi2	0.991136
b0891	aTc_4	Inspi2	0.85343
b0891	aTc_4	Inspi2	0.831819
b0891	aTc_4	Inspi2 Anaerobic	0.803384
b0891	aTc_4	Inspi2 Anaerobic	0.847193
b0891	aTc_4	Inspi2 Anaerobic	1.17958
b0891	aTc_4	Inspi2 Anaerobic	1.00017
b0891	aTc_4	Inspi2 Ciprofloxacin	0.997407
b0891	aTc_4	Inspi2 Ciprofloxacin	0.958283
b0891	aTc_4	Inspi2 Ciprofloxacin	0.967137
b0891	aTc_4	Inspi2 Ciprofloxacin	0.928347
b0891	aTc_4	Inspi2 Low Mg	1.0304
b0891	aTc_4	Inspi2 Low Mg	0.950059
b0891	aTc_4	Inspi2 Low Mg	0.961648
b0891	aTc_4	Inspi2 Low Mg	0.973006
b0891	aTc_6	Inspi2	0.974267
b0891	aTc_6	Inspi2	0.972688
b0891	aTc_6	Inspi2	0.79486
b0891	aTc_6	Inspi2	0.807742
b0891	aTc_6	Inspi2 Anaerobic	0.710564
b0891	aTc_6	Inspi2 Anaerobic	0.945814
b0891	aTc_6	Inspi2 Anaerobic	0.7437
b0891	aTc_6	Inspi2 Anaerobic	1.33666
b0891	aTc_6	Inspi2 Ciprofloxacin	0.942402
b0891	aTc_6	Inspi2 Ciprofloxacin	0.961022
b0891	aTc_6	Inspi2 Ciprofloxacin	0.940685
b0891	aTc_6	Inspi2 Ciprofloxacin	0.921427
b0891	aTc_6	Inspi2 Low Mg	0.984011
b0891	aTc_6	Inspi2 Low Mg	0.999777
b0891	aTc_6	Inspi2 Low Mg	0.953656
b0891	aTc_6	Inspi2 Low Mg	0.93699
b0891	aTc_8	Inspi2	1.00232
b0891	aTc_8	Inspi2	1.00722
b0891	aTc_8	Inspi2	0.812181
b0891	aTc_8	Inspi2	0.81354
b0891	aTc_8	Inspi2 Anaerobic	0.871216
b0891	aTc_8	Inspi2 Anaerobic	0.591936
b0891	aTc_8	Inspi2 Anaerobic	0.822712
b0891	aTc_8	Inspi2 Anaerobic	0.993982
b0891	aTc_8	Inspi2 Ciprofloxacin	0.987186
b0891	aTc_8	Inspi2 Ciprofloxacin	0.975986
b0891	aTc_8	Inspi2 Ciprofloxacin	0.923096
b0891	aTc_8	Inspi2 Ciprofloxacin	0.785319
b0891	aTc_8	Inspi2 Low Mg	0.97655
b0891	aTc_8	Inspi2 Low Mg	0.97067
b0891	aTc_8	Inspi2 Low Mg	0.974624
b0891	aTc_8	Inspi2 Low Mg	0.96922
b0948	aTc_0	Inspi2	1.12035
b0948	aTc_0	Inspi2	1.10717
b0948	aTc_0	Inspi2	0.929494
b0948	aTc_0	Inspi2	0.957266
b0948	aTc_0	Inspi2 Anaerobic	1.06792
b0948	aTc_0	Inspi2 Anaerobic	1.27626
b0948	aTc_0	Inspi2 Anaerobic	1.20183
b0948	aTc_0	Inspi2 Anaerobic	1.2419
b0948	aTc_0	Inspi2 Ciprofloxacin	1.11149
b0948	aTc_0	Inspi2 Ciprofloxacin	0.884265
b0948	aTc_0	Inspi2 Ciprofloxacin	1.04543
b0948	aTc_0	Inspi2 Ciprofloxacin	0.987526
b0948	aTc_0	Inspi2 Low Mg	1.03348
b0948	aTc_0	Inspi2 Low Mg	1.02765
b0948	aTc_0	Inspi2 Low Mg	1.04748
b0948	aTc_0	Inspi2 Low Mg	0.979861
b0948	aTc_2	Inspi2	1.09724
b0948	aTc_2	Inspi2	1.04391
b0948	aTc_2	Inspi2	0.906486
b0948	aTc_2	Inspi2	0.898984
b0948	aTc_2	Inspi2 Anaerobic	1.06867
b0948	aTc_2	Inspi2 Anaerobic	0.753441
b0948	aTc_2	Inspi2 Anaerobic	1.22722
b0948	aTc_2	Inspi2 Anaerobic	0.941803
b0948	aTc_2	Inspi2 Ciprofloxacin	1.06652
b0948	aTc_2	Inspi2 Ciprofloxacin	1.02133
b0948	aTc_2	Inspi2 Ciprofloxacin	1.02357
b0948	aTc_2	Inspi2 Ciprofloxacin	0.995493
b0948	aTc_2	Inspi2 Low Mg	1.04209
b0948	aTc_2	Inspi2 Low Mg	0.998875
b0948	aTc_2	Inspi2 Low Mg	1.0308
b0948	aTc_2	Inspi2 Low Mg	0.99211
b0948	aTc_4	Inspi2	1.09245
b0948	aTc_4	Inspi2	1.05807
b0948	aTc_4	Inspi2	0.867691
b0948	aTc_4	Inspi2	0.910668
b0948	aTc_4	Inspi2 Anaerobic	1.03887
b0948	aTc_4	Inspi2 Anaerobic	0.801354
b0948	aTc_4	Inspi2 Anaerobic	1.11978
b0948	aTc_4	Inspi2 Anaerobic	0.878536
b0948	aTc_4	Inspi2 Ciprofloxacin	0.989832
b0948	aTc_4	Inspi2 Ciprofloxacin	0.993437
b0948	aTc_4	Inspi2 Ciprofloxacin	1.00099
b0948	aTc_4	Inspi2 Ciprofloxacin	0.991122
b0948	aTc_4	Inspi2 Low Mg	1.04108
b0948	aTc_4	Inspi2 Low Mg	0.989108
b0948	aTc_4	Inspi2 Low Mg	0.97165
b0948	aTc_4	Inspi2 Low Mg	0.974095
b0948	aTc_6	Inspi2	1.03805
b0948	aTc_6	Inspi2	1.04546
b0948	aTc_6	Inspi2	0.913565
b0948	aTc_6	Inspi2	0.871041
b0948	aTc_6	Inspi2 Anaerobic	0.762766
b0948	aTc_6	Inspi2 Anaerobic	0.918856
b0948	aTc_6	Inspi2 Anaerobic	0.922894
b0948	aTc_6	Inspi2 Anaerobic	1.01333
b0948	aTc_6	Inspi2 Ciprofloxacin	1.00224
b0948	aTc_6	Inspi2 Ciprofloxacin	1.02087
b0948	aTc_6	Inspi2 Ciprofloxacin	0.957639
b0948	aTc_6	Inspi2 Ciprofloxacin	0.979208
b0948	aTc_6	Inspi2 Low Mg	1.00678
b0948	aTc_6	Inspi2 Low Mg	0.964596
b0948	aTc_6	Inspi2 Low Mg	0.945749
b0948	aTc_6	Inspi2 Low Mg	0.989806
b0948	aTc_8	Inspi2	1.04006
b0948	aTc_8	Inspi2	1.06876
b0948	aTc_8	Inspi2	0.870846
b0948	aTc_8	Inspi2	0.898963
b0948	aTc_8	Inspi2 Anaerobic	0.946892
b0948	aTc_8	Inspi2 Anaerobic	1.11248
b0948	aTc_8	Inspi2 Anaerobic	0.875118
b0948	aTc_8	Inspi2 Anaerobic	1.13449
b0948	aTc_8	Inspi2 Ciprofloxacin	1.02767
b0948	aTc_8	Inspi2 Ciprofloxacin	1.01602
b0948	aTc_8	Inspi2 Ciprofloxacin	0.985321
b0948	aTc_8	Inspi2 Ciprofloxacin	0.966591
b0948	aTc_8	Inspi2 Low Mg	1.03151
b0948	aTc_8	Inspi2 Low Mg	1.05037
b0948	aTc_8	Inspi2 Low Mg	1.04269
b0948	aTc_8	Inspi2 Low Mg	1.02441
b1000	aTc_0	Inspi2	1.00854
b1000	aTc_0	Inspi2	1.07561
b1000	aTc_0	Inspi2	0.90896
b1000	aTc_0	Inspi2	0.944695
b1000	aTc_0	Inspi2 Anaerobic	1.22856
b1000	aTc_0	Inspi2 Anaerobic	1.30595
b1000	aTc_0	Inspi2 Anaerobic	1.44807
b1000	aTc_0	Inspi2 Anaerobic	1.30396
b1000	aTc_0	Inspi2 Ciprofloxacin	1.02722
b1000	aTc_0	Inspi2 Ciprofloxacin	1.09091
b1000	aTc_0	Inspi2 Ciprofloxacin	1.01274
b1000	aTc_0	Inspi2 Ciprofloxacin	1.06621
b1000	aTc_0	Inspi2 Low Mg	0.970727
b1000	aTc_0	Inspi2 Low Mg	1.04259
b1000	aTc_0	Inspi2 Low Mg	1.03756
b1000	aTc_0	Inspi2 Low Mg	1.0525
b1000	aTc_2	Inspi2	1.07958
b1000	aTc_2	Inspi2	1.00835
b1000	aTc_2	Inspi2	0.919574
b1000	aTc_2	Inspi2	0.884558
b1000	aTc_2	Inspi2 Anaerobic	0.941076
b1000	aTc_2	Inspi2 Anaerobic	0.905719
b1000	aTc_2	Inspi2 Anaerobic	0.997524
b1000	aTc_2	Inspi2 Anaerobic	0.846461
b1000	aTc_2	Inspi2 Ciprofloxacin	1.0616
b1000	aTc_2	Inspi2 Ciprofloxacin	1.03083
b1000	aTc_2	Inspi2 Ciprofloxacin	1.05335
b1000	aTc_2	Inspi2 Ciprofloxacin	1.02831
b1000	aTc_2	Inspi2 Low Mg	0.990157
b1000	aTc_2	Inspi2 Low Mg	1.02235
b1000	aTc_2	Inspi2 Low Mg	1.01179
b1000	aTc_2	Inspi2 Low Mg	0.949994
b1000	aTc_4	Inspi2	1.03361
b1000	aTc_4	Inspi2	1.0697
b1000	aTc_4	Inspi2	0.911606
b1000	aTc_4	Inspi2	0.895332
b1000	aTc_4	Inspi2 Anaerobic	1.02585
b1000	aTc_4	Inspi2 Anaerobic	1.13255
b1000	aTc_4	Inspi2 Anaerobic	1.14353
b1000	aTc_4	Inspi2 Anaerobic	1.00323
b1000	aTc_4	Inspi2 Ciprofloxacin	1.01873
b1000	aTc_4	Inspi2 Ciprofloxacin	1.04944
b1000	aTc_4	Inspi2 Ciprofloxacin	0.968925
b1000	aTc_4	Inspi2 Ciprofloxacin	1.0467
b1000	aTc_4	Inspi2 Low Mg	0.999777
b1000	aTc_4	Inspi2 Low Mg	1.04855
b1000	aTc_4	Inspi2 Low Mg	1.00955
b1000	aTc_4	Inspi2 Low Mg	1.04618
b1000	aTc_6	Inspi2	1.00483
b1000	aTc_6	Inspi2	1.02009
b1000	aTc_6	Inspi2	0.858716
b1000	aTc_6	Inspi2	0.854647
b1000	aTc_6	Inspi2 Anaerobic	0.617754
b1000	aTc_6	Inspi2 Anaerobic	0.70042
b1000	aTc_6	Inspi2 Anaerobic	0.692501
b1000	aTc_6	Inspi2 Anaerobic	1.00285
b1000	aTc_6	Inspi2 Ciprofloxacin	0.997497
b1000	aTc_6	Inspi2 Ciprofloxacin	1.01904
b1000	aTc_6	Inspi2 Ciprofloxacin	0.951625
b1000	aTc_6	Inspi2 Ciprofloxacin	0.997206
b1000	aTc_6	Inspi2 Low Mg	0.962073
b1000	aTc_6	Inspi2 Low Mg	1.0251
b1000	aTc_6	Inspi2 Low Mg	0.981421
b1000	aTc_6	Inspi2 Low Mg	1.02304
b1000	aTc_8	Inspi2	0.995594
b1000	aTc_8	Inspi2	1.10215
b1000	aTc_8	Inspi2	0.856277
b1000	aTc_8	Inspi2	0.907379
b1000	aTc_8	Inspi2 Anaerobic	1.05841
b1000	aTc_8	Inspi2 Anaerobic	0.958936
b1000	aTc_8	Inspi2 Anaerobic	1.20564
b1000	aTc_8	Inspi2 Anaerobic	1.10353
b1000	aTc_8	Inspi2 Ciprofloxacin	0.998892
b1000	aTc_8	Inspi2 Ciprofloxacin	0.991451
b1000	aTc_8	Inspi2 Ciprofloxacin	0.931306
b1000	aTc_8	Inspi2 Ciprofloxacin	1.00009
b1000	aTc_8	Inspi2 Low Mg	0.989931
b1000	aTc_8	Inspi2 Low Mg	1.05685
b1000	aTc_8	Inspi2 Low Mg	1.01235
b1000	aTc_8	Inspi2 Low Mg	1.06362
b1084	aTc_0	Inspi2	1.11479
b1084	aTc_0	Inspi2	1.07996
b1084	aTc_0	Inspi2	0.872505
b1084	aTc_0	Inspi2	0.883435
b1084	aTc_0	Inspi2 Anaerobic	1.32162
b1084	aTc_0	Inspi2 Anaerobic	1.16626
b1084	aTc_0	Inspi2 Anaerobic	1.12679
b1084	aTc_0	Inspi2 Anaerobic	0.932365
b1084	aTc_0	Inspi2 Ciprofloxacin	1.08115
b1084	aTc_0	Inspi2 Ciprofloxacin	1.04507
b1084	aTc_0	Inspi2 Ciprofloxacin	1.09545
b1084	aTc_0	Inspi2 Ciprofloxacin	0.980896
b1084	aTc_0	Inspi2 Low Mg	1.00361
b1084	aTc_0	Inspi2 Low Mg	0.983595
b1084	aTc_0	Inspi2 Low Mg	1.03279
b1084	aTc_0	Inspi2 Low Mg	1.03161
b1084	aTc_2	Inspi2	0.565158
b1084	aTc_2	Inspi2	0.566921
b1084	aTc_2	Inspi2	0.45762
b1084	aTc_2	Inspi2	0.452265
b1084	aTc_2	Inspi2 Anaerobic	0.987001
b1084	aTc_2	Inspi2 Anaerobic	0.796329
b1084	aTc_2	Inspi2 Anaerobic	0.862443
b1084	aTc_2	Inspi2 Anaerobic	1.15737
b1084	aTc_2	Inspi2 Ciprofloxacin	0.540648
b1084	aTc_2	Inspi2 Ciprofloxacin	0.470106
b1084	aTc_2	Inspi2 Ciprofloxacin	0.526867
b1084	aTc_2	Inspi2 Ciprofloxacin	0.462379
b1084	aTc_2	Inspi2 Low Mg	0.890529
b1084	aTc_2	Inspi2 Low Mg	0.862866
b1084	aTc_2	Inspi2 Low Mg	0.634166
b1084	aTc_2	Inspi2 Low Mg	0.605333
b1084	aTc_4	Inspi2	0.460639
b1084	aTc_4	Inspi2	0.46663
b1084	aTc_4	Inspi2	0.394423
b1084	aTc_4	Inspi2	0.386445
b1084	aTc_4	Inspi2 Anaerobic	0.568939
b1084	aTc_4	Inspi2 Anaerobic	0.897729
b1084	aTc_4	Inspi2 Anaerobic	0.724999
b1084	aTc_4	Inspi2 Anaerobic	0.721918
b1084	aTc_4	Inspi2 Ciprofloxacin	0.455454
b1084	aTc_4	Inspi2 Ciprofloxacin	0.425107
b1084	aTc_4	Inspi2 Ciprofloxacin	0.499924
b1084	aTc_4	Inspi2 Ciprofloxacin	0.459631
b1084	aTc_4	Inspi2 Low Mg	0.526632
b1084	aTc_4	Inspi2 Low Mg	0.51781
b1084	aTc_4	Inspi2 Low Mg	0.502579
b1084	aTc_4	Inspi2 Low Mg	0.457597
b1084	aTc_6	Inspi2	0.40979
b1084	aTc_6	Inspi2	0.407435
b1084	aTc_6	Inspi2	0.345375
b1084	aTc_6	Inspi2	0.33523
b1084	aTc_6	Inspi2 Anaerobic	0.455727
b1084	aTc_6	Inspi2 Anaerobic	0.579006
b1084	aTc_6	Inspi2 Anaerobic	0.5508
b1084	aTc_6	Inspi2 Anaerobic	0.703416
b1084	aTc_6	Inspi2 Ciprofloxacin	0.428068
b1084	aTc_6	Inspi2 Ciprofloxacin	0.426193
b1084	aTc_6	Inspi2 Ciprofloxacin	0.42508
b1084	aTc_6	Inspi2 Ciprofloxacin	0.391181
b1084	aTc_6	Inspi2 Low Mg	0.434873
b1084	aTc_6	Inspi2 Low Mg	0.439335
b1084	aTc_6	Inspi2 Low Mg	0.410203
b1084	aTc_6	Inspi2 Low Mg	0.41632
b1084	aTc_8	Inspi2	0.376776
b1084	aTc_8	Inspi2	0.398641
b1084	aTc_8	Inspi2	0.316628
b1084	aTc_8	Inspi2	0.29787
b1084	aTc_8	Inspi2 Anaerobic	0.549007
b1084	aTc_8	Inspi2 Anaerobic	0.561437
b1084	aTc_8	Inspi2 Anaerobic	0.565993
b1084	aTc_8	Inspi2 Anaerobic	0.702269
b1084	aTc_8	Inspi2 Ciprofloxacin	0.409809
b1084	aTc_8	Inspi2 Ciprofloxacin	0.432468
b1084	aTc_8	Inspi2 Ciprofloxacin	0.427597
b1084	aTc_8	Inspi2 Ciprofloxacin	0.399872
b1084	aTc_8	Inspi2 Low Mg	0.400618
b1084	aTc_8	Inspi2 Low Mg	0.424393
b1084	aTc_8	Inspi2 Low Mg	0.41262
b1084	aTc_8	Inspi2 Low Mg	0.383297
b1094	aTc_0	Inspi2	1.13247
b1094	aTc_0	Inspi2	1.13997
b1094	aTc_0	Inspi2	0.89807
b1094	aTc_0	Inspi2	0.939429
b1094	aTc_0	Inspi2 Anaerobic	0.864326
b1094	aTc_0	Inspi2 Anaerobic	1.27211
b1094	aTc_0	Inspi2 Anaerobic	1.3385
b1094	aTc_0	Inspi2 Anaerobic	1.33906
b1094	aTc_0	Inspi2 Ciprofloxacin	1.13432
b1094	aTc_0	Inspi2 Ciprofloxacin	1.1475
b1094	aTc_0	Inspi2 Ciprofloxacin	1.04798
b1094	aTc_0	Inspi2 Ciprofloxacin	1.07163
b1094	aTc_0	Inspi2 Low Mg	1.02503
b1094	aTc_0	Inspi2 Low Mg	1.04675
b1094	aTc_0	Inspi2 Low Mg	1.04234
b1094	aTc_0	Inspi2 Low Mg	1.0405
b1094	aTc_2	Inspi2	0.745682
b1094	aTc_2	Inspi2	0.754853
b1094	aTc_2	Inspi2	0.706156
b1094	aTc_2	Inspi2	0.669109
b1094	aTc_2	Inspi2 Anaerobic	0.759473
b1094	aTc_2	Inspi2 Anaerobic	0.790952
b1094	aTc_2	Inspi2 Anaerobic	0.947526
b1094	aTc_2	Inspi2 Anaerobic	0.867698
b1094	aTc_2	Inspi2 Ciprofloxacin	0.859721
b1094	aTc_2	Inspi2 Ciprofloxacin	0.803698
b1094	aTc_2	Inspi2 Ciprofloxacin	0.835607
b1094	aTc_2	Inspi2 Ciprofloxacin	0.773504
b1094	aTc_2	Inspi2 Low Mg	0.942307
b1094	aTc_2	Inspi2 Low Mg	0.927063
b1094	aTc_2	Inspi2 Low Mg	0.870043
b1094	aTc_2	Inspi2 Low Mg	0.817705
b1094	aTc_4	Inspi2	0.703949
b1094	aTc_4	Inspi2	0.727425
b1094	aTc_4	Inspi2	0.599548
b1094	aTc_4	Inspi2	0.625313
b1094	aTc_4	Inspi2 Anaerobic	0.656739
b1094	aTc_4	Inspi2 Anaerobic	0.898437
b1094	aTc_4	Inspi2 Anaerobic	0.923231
b1094	aTc_4	Inspi2 Anaerobic	1.02267
b1094	aTc_4	Inspi2 Ciprofloxacin	0.741853
b1094	aTc_4	Inspi2 Ciprofloxacin	0.759095
b1094	aTc_4	Inspi2 Ciprofloxacin	0.763898
b1094	aTc_4	Inspi2 Ciprofloxacin	0.768603
b1094	aTc_4	Inspi2 Low Mg	0.802124
b1094	aTc_4	Inspi2 Low Mg	0.825081
b1094	aTc_4	Inspi2 Low Mg	0.761813
b1094	aTc_4	Inspi2 Low Mg	0.782243
b1094	aTc_6	Inspi2	0.723021
b1094	aTc_6	Inspi2	0.712505
b1094	aTc_6	Inspi2	0.579747
b1094	aTc_6	Inspi2	0.563653
b1094	aTc_6	Inspi2 Anaerobic	0.527365
b1094	aTc_6	Inspi2 Anaerobic	0.880105
b1094	aTc_6	Inspi2 Anaerobic	0.727366
b1094	aTc_6	Inspi2 Anaerobic	0.869281
b1094	aTc_6	Inspi2 Ciprofloxacin	0.751711
b1094	aTc_6	Inspi2 Ciprofloxacin	0.735607
b1094	aTc_6	Inspi2 Ciprofloxacin	0.742938
b1094	aTc_6	Inspi2 Ciprofloxacin	0.728547
b1094	aTc_6	Inspi2 Low Mg	0.738729
b1094	aTc_6	Inspi2 Low Mg	0.784315
b1094	aTc_6	Inspi2 Low Mg	0.731143
b1094	aTc_6	Inspi2 Low Mg	0.756668
b1094	aTc_8	Inspi2	0.725078
b1094	aTc_8	Inspi2	0.743631
b1094	aTc_8	Inspi2	0.564787
b1094	aTc_8	Inspi2	0.559482
b1094	aTc_8	Inspi2 Anaerobic	0.698425
b1094	aTc_8	Inspi2 Anaerobic	0.854968
b1094	aTc_8	Inspi2 Anaerobic	0.664419
b1094	aTc_8	Inspi2 Anaerobic	0.967867
b1094	aTc_8	Inspi2 Ciprofloxacin	0.737065
b1094	aTc_8	Inspi2 Ciprofloxacin	0.72591
b1094	aTc_8	Inspi2 Ciprofloxacin	0.726503
b1094	aTc_8	Inspi2 Ciprofloxacin	0.69947
b1094	aTc_8	Inspi2 Low Mg	0.752217
b1094	aTc_8	Inspi2 Low Mg	0.791256
b1094	aTc_8	Inspi2 Low Mg	0.725795
b1094	aTc_8	Inspi2 Low Mg	0.741537
b1290	aTc_0	Inspi2	1.15885
b1290	aTc_0	Inspi2	1.14031
b1290	aTc_0	Inspi2	0.844385
b1290	aTc_0	Inspi2	0.877125
b1290	aTc_0	Inspi2 Anaerobic	1.16469
b1290	aTc_0	Inspi2 Anaerobic	0.845754
b1290	aTc_0	Inspi2 Anaerobic	1.2338
b1290	aTc_0	Inspi2 Anaerobic	1.11103
b1290	aTc_0	Inspi2 Ciprofloxacin	0.981946
b1290	aTc_0	Inspi2 Ciprofloxacin	1.07281
b1290	aTc_0	Inspi2 Ciprofloxacin	0.947472
b1290	aTc_0	Inspi2 Ciprofloxacin	0.991779
b1290	aTc_0	Inspi2 Low Mg	0.972957
b1290	aTc_0	Inspi2 Low Mg	1.05123
b1290	aTc_0	Inspi2 Low Mg	0.960231
b1290	aTc_0	Inspi2 Low Mg	1.02772
b1290	aTc_2	Inspi2	1.10565
b1290	aTc_2	Inspi2	0.953803
b1290	aTc_2	Inspi2	0.86717
b1290	aTc_2	Inspi2	0.752596
b1290	aTc_2	Inspi2 Anaerobic	1.28245
b1290	aTc_2	Inspi2 Anaerobic	0.963167
b1290	aTc_2	Inspi2 Anaerobic	1.95228
b1290	aTc_2	Inspi2 Anaerobic	0.962588
b1290	aTc_2	Inspi2 Ciprofloxacin	1.0326
b1290	aTc_2	Inspi2 Ciprofloxacin	0.991801
b1290	aTc_2	Inspi2 Ciprofloxacin	0.996927
b1290	aTc_2	Inspi2 Ciprofloxacin	0.983725
b1290	aTc_2	Inspi2 Low Mg	1.02528
b1290	aTc_2	Inspi2 Low Mg	1.06819
b1290	aTc_2	Inspi2 Low Mg	0.96814
b1290	aTc_2	Inspi2 Low Mg	1.05176
b1290	aTc_4	Inspi2	0.963515
b1290	aTc_4	Inspi2	0.885603
b1290	aTc_4	Inspi2	0.882545
b1290	aTc_4	Inspi2	0.876644
b1290	aTc_4	Inspi2 Anaerobic	0.812565
b1290	aTc_4	Inspi2 Anaerobic	0.869388
b1290	aTc_4	Inspi2 Anaerobic	1.05491
b1290	aTc_4	Inspi2 Anaerobic	1.39229
b1290	aTc_4	Inspi2 Ciprofloxacin	0.897839
b1290	aTc_4	Inspi2 Ciprofloxacin	0.883492
b1290	aTc_4	Inspi2 Ciprofloxacin	0.889591
b1290	aTc_4	Inspi2 Ciprofloxacin	0.919753
b1290	aTc_4	Inspi2 Low Mg	0.985416
b1290	aTc_4	Inspi2 Low Mg	1.07822
b1290	aTc_4	Inspi2 Low Mg	0.931896
b1290	aTc_4	Inspi2 Low Mg	0.987877
b1290	aTc_6	Inspi2	0.846695
b1290	aTc_6	Inspi2	0.829673
b1290	aTc_6	Inspi2	0.779984
b1290	aTc_6	Inspi2	0.788452
b1290	aTc_6	Inspi2 Anaerobic	0.716955
b1290	aTc_6	Inspi2 Anaerobic	0.771619
b1290	aTc_6	Inspi2 Anaerobic	0.80393
b1290	aTc_6	Inspi2 Anaerobic	0.915145
b1290	aTc_6	Inspi2 Ciprofloxacin	0.856786
b1290	aTc_6	Inspi2 Ciprofloxacin	0.892363
b1290	aTc_6	Inspi2 Ciprofloxacin	0.878246
b1290	aTc_6	Inspi2 Ciprofloxacin	0.88385
b1290	aTc_6	Inspi2 Low Mg	0.948965
b1290	aTc_6	Inspi2 Low Mg	0.945311
b1290	aTc_6	Inspi2 Low Mg	0.917545
b1290	aTc_6	Inspi2 Low Mg	0.943555
b1290	aTc_8	Inspi2	0.909215
b1290	aTc_8	Inspi2	0.908898
b1290	aTc_8	Inspi2	0.783955
b1290	aTc_8	Inspi2	0.723426
b1290	aTc_8	Inspi2 Anaerobic	0.500281
b1290	aTc_8	Inspi2 Anaerobic	0.675205
b1290	aTc_8	Inspi2 Anaerobic	0.704877
b1290	aTc_8	Inspi2 Anaerobic	0.672034
b1290	aTc_8	Inspi2 Ciprofloxacin	0.857104
b1290	aTc_8	Inspi2 Ciprofloxacin	0.874273
b1290	aTc_8	Inspi2 Ciprofloxacin	0.806442
b1290	aTc_8	Inspi2 Ciprofloxacin	0.889536
b1290	aTc_8	Inspi2 Low Mg	0.909734
b1290	aTc_8	Inspi2 Low Mg	0.961536
b1290	aTc_8	Inspi2 Low Mg	0.880098
b1290	aTc_8	Inspi2 Low Mg	0.978108
b1686	aTc_0	Inspi2	1.10236
b1686	aTc_0	Inspi2	1.11924
b1686	aTc_0	Inspi2	0.918918
b1686	aTc_0	Inspi2	0.869263
b1686	aTc_0	Inspi2 Anaerobic	1.18703
b1686	aTc_0	Inspi2 Anaerobic	0.798837
b1686	aTc_0	Inspi2 Anaerobic	1.01293
b1686	aTc_0	Inspi2 Anaerobic	0.93076
b1686	aTc_0	Inspi2 Ciprofloxacin	1.02679
b1686	aTc_0	Inspi2 Ciprofloxacin	1.02715
b1686	aTc_0	Inspi2 Ciprofloxacin	0.948701
b1686	aTc_0	Inspi2 Ciprofloxacin	0.911372
b1686	aTc_0	Inspi2 Low Mg	0.988166
b1686	aTc_0	Inspi2 Low Mg	1.00445
b1686	aTc_0	Inspi2 Low Mg	0.9708
b1686	aTc_0	Inspi2 Low Mg	1.00856
b1686	aTc_2	Inspi2	1.06337
b1686	aTc_2	Inspi2	1.0577
b1686	aTc_2	Inspi2	0.922932
b1686	aTc_2	Inspi2	0.873246
b1686	aTc_2	Inspi2 Anaerobic	1.1036
b1686	aTc_2	Inspi2 Anaerobic	0.809799
b1686	aTc_2	Inspi2 Anaerobic	0.890682
b1686	aTc_2	Inspi2 Anaerobic	0.882112
b1686	aTc_2	Inspi2 Ciprofloxacin	1.03812
b1686	aTc_2	Inspi2 Ciprofloxacin	0.985359
b1686	aTc_2	Inspi2 Ciprofloxacin	0.978737
b1686	aTc_2	Inspi2 Ciprofloxacin	0.916241
b1686	aTc_2	Inspi2 Low Mg	1.08773
b1686	aTc_2	Inspi2 Low Mg	0.984331
b1686	aTc_2	Inspi2 Low Mg	1.06705
b1686	aTc_2	Inspi2 Low Mg	0.970542
b1686	aTc_4	Inspi2	1.10734
b1686	aTc_4	Inspi2	1.10262
b1686	aTc_4	Inspi2	0.930059
b1686	aTc_4	Inspi2	0.912429
b1686	aTc_4	Inspi2 Anaerobic	0.767189
b1686	aTc_4	Inspi2 Anaerobic	1.08237
b1686	aTc_4	Inspi2 Anaerobic	0.807211
b1686	aTc_4	Inspi2 Anaerobic	0.813084
b1686	aTc_4	Inspi2 Ciprofloxacin	0.86539
b1686	aTc_4	Inspi2 Ciprofloxacin	0.959623
b1686	aTc_4	Inspi2 Ciprofloxacin	0.932787
b1686	aTc_4	Inspi2 Ciprofloxacin	0.812688
b1686	aTc_4	Inspi2 Low Mg	1.0301
b1686	aTc_4	Inspi2 Low Mg	0.991336
b1686	aTc_4	Inspi2 Low Mg	1.02789
b1686	aTc_4	Inspi2 Low Mg	0.975514
b1686	aTc_6	Inspi2	1.07812
b1686	aTc_6	Inspi2	1.15277
b1686	aTc_6	Inspi2	0.933735
b1686	aTc_6	Inspi2	0.940725
b1686	aTc_6	Inspi2 Anaerobic	0.728033
b1686	aTc_6	Inspi2 Anaerobic	0.983161
b1686	aTc_6	Inspi2 Anaerobic	0.732831
b1686	aTc_6	Inspi2 Anaerobic	1.16123
b1686	aTc_6	Inspi2 Ciprofloxacin	1.0305
b1686	aTc_6	Inspi2 Ciprofloxacin	1.00178
b1686	aTc_6	Inspi2 Ciprofloxacin	0.923701
b1686	aTc_6	Inspi2 Ciprofloxacin	0.950323
b1686	aTc_6	Inspi2 Low Mg	1.02951
b1686	aTc_6	Inspi2 Low Mg	1.01208
b1686	aTc_6	Inspi2 Low Mg	1.01065
b1686	aTc_6	Inspi2 Low Mg	0.939874
b1686	aTc_8	Inspi2	1.10831
b1686	aTc_8	Inspi2	1.22165
b1686	aTc_8	Inspi2	0.937236
b1686	aTc_8	Inspi2	0.96256
b1686	aTc_8	Inspi2 Anaerobic	0.84629
b1686	aTc_8	Inspi2 Anaerobic	0.885691
b1686	aTc_8	Inspi2 Anaerobic	0.628384
b1686	aTc_8	Inspi2 Anaerobic	1.08821
b1686	aTc_8	Inspi2 Ciprofloxacin	0.907297
b1686	aTc_8	Inspi2 Ciprofloxacin	1.04659
b1686	aTc_8	Inspi2 Ciprofloxacin	0.875457
b1686	aTc_8	Inspi2 Ciprofloxacin	0.981205
b1686	aTc_8	Inspi2 Low Mg	1.05739
b1686	aTc_8	Inspi2 Low Mg	1.04718
b1686	aTc_8	Inspi2 Low Mg	1.00669
b1686	aTc_8	Inspi2 Low Mg	1.00823
b1718	aTc_0	Inspi2	1.19987
b1718	aTc_0	Inspi2	1.1715
b1718	aTc_0	Inspi2	0.859256
b1718	aTc_0	Inspi2	0.956501
b1718	aTc_0	Inspi2 Anaerobic	1.08952
b1718	aTc_0	Inspi2 Anaerobic	0.932043
b1718	aTc_0	Inspi2 Anaerobic	0.707222
b1718	aTc_0	Inspi2 Anaerobic	1.13842
b1718	aTc_0	Inspi2 Ciprofloxacin	1.1071
b1718	aTc_0	Inspi2 Ciprofloxacin	1.02858
b1718	aTc_0	Inspi2 Ciprofloxacin	0.980129
b1718	aTc_0	Inspi2 Ciprofloxacin	1.00696
b1718	aTc_0	Inspi2 Low Mg	0.988154
b1718	aTc_0	Inspi2 Low Mg	1.0457
b1718	aTc_0	Inspi2 Low Mg	0.996227
b1718	aTc_0	Inspi2 Low Mg	1.06404
b1718	aTc_2	Inspi2	1.15274
b1718	aTc_2	Inspi2	1.09218
b1718	aTc_2	Inspi2	0.868465
b1718	aTc_2	Inspi2	0.917719
b1718	aTc_2	Inspi2 Anaerobic	1.11663
b1718	aTc_2	Inspi2 Anaerobic	0.836873
b1718	aTc_2	Inspi2 Anaerobic	0.941527
b1718	aTc_2	Inspi2 Anaerobic	0.725239
b1718	aTc_2	Inspi2 Ciprofloxacin	1.07478
b1718	aTc_2	Inspi2 Ciprofloxacin	0.983225
b1718	aTc_2	Inspi2 Ciprofloxacin	1.05275
b1718	aTc_2	Inspi2 Ciprofloxacin	0.968419
b1718	aTc_2	Inspi2 Low Mg	1.04449
b1718	aTc_2	Inspi2 Low Mg	1.00324
b1718	aTc_2	Inspi2 Low Mg	1.03909
b1718	aTc_2	Inspi2 Low Mg	0.986513
b1718	aTc_4	Inspi2	1.15689
b1718	aTc_4	Inspi2	1.12108
b1718	aTc_4	Inspi2	0.907906
b1718	aTc_4	Inspi2	0.892876
b1718	aTc_4	Inspi2 Anaerobic	0.849956
b1718	aTc_4	Inspi2 Anaerobic	1.04291
b1718	aTc_4	Inspi2 Anaerobic	1.03109
b1718	aTc_4	Inspi2 Anaerobic	0.817866
b1718	aTc_4	Inspi2 Ciprofloxacin	1.01876
b1718	aTc_4	Inspi2 Ciprofloxacin	1.01039
b1718	aTc_4	Inspi2 Ciprofloxacin	1.00184
b1718	aTc_4	Inspi2 Ciprofloxacin	0.970963
b1718	aTc_4	Inspi2 Low Mg	1.01217
b1718	aTc_4	Inspi2 Low Mg	1.05989
b1718	aTc_4	Inspi2 Low Mg	1.01084
b1718	aTc_4	Inspi2 Low Mg	1.00074
b1718	aTc_6	Inspi2	1.11887
b1718	aTc_6	Inspi2	1.09356
b1718	aTc_6	Inspi2	0.927361
b1718	aTc_6	Inspi2	0.879506
b1718	aTc_6	Inspi2 Anaerobic	0.933701
b1718	aTc_6	Inspi2 Anaerobic	0.748414
b1718	aTc_6	Inspi2 Anaerobic	1.01047
b1718	aTc_6	Inspi2 Anaerobic	0.879577
b1718	aTc_6	Inspi2 Ciprofloxacin	1.09086
b1718	aTc_6	Inspi2 Ciprofloxacin	1.05504
b1718	aTc_6	Inspi2 Ciprofloxacin	0.992938
b1718	aTc_6	Inspi2 Ciprofloxacin	0.953013
b1718	aTc_6	Inspi2 Low Mg	1.03094
b1718	aTc_6	Inspi2 Low Mg	1.03132
b1718	aTc_6	Inspi2 Low Mg	1.02373
b1718	aTc_6	Inspi2 Low Mg	0.991864
b1718	aTc_8	Inspi2	1.11479
b1718	aTc_8	Inspi2	1.14477
b1718	aTc_8	Inspi2	0.941259
b1718	aTc_8	Inspi2	0.91452
b1718	aTc_8	Inspi2 Anaerobic	0.998898
b1718	aTc_8	Inspi2 Anaerobic	1.13211
b1718	aTc_8	Inspi2 Anaerobic	0.772559
b1718	aTc_8	Inspi2 Anaerobic	0.851053
b1718	aTc_8	Inspi2 Ciprofloxacin	1.07794
b1718	aTc_8	Inspi2 Ciprofloxacin	0.948196
b1718	aTc_8	Inspi2 Ciprofloxacin	0.980274
b1718	aTc_8	Inspi2 Ciprofloxacin	0.915793
b1718	aTc_8	Inspi2 Low Mg	1.05326
b1718	aTc_8	Inspi2 Low Mg	1.02334
b1718	aTc_8	Inspi2 Low Mg	0.983354
b1718	aTc_8	Inspi2 Low Mg	1.02981
b1763	aTc_0	Inspi2	1.14519
b1763	aTc_0	Inspi2	1.17028
b1763	aTc_0	Inspi2	0.889791
b1763	aTc_0	Inspi2	0.837628
b1763	aTc_0	Inspi2 Anaerobic	0.932677
b1763	aTc_0	Inspi2 Anaerobic	0.969027
b1763	aTc_0	Inspi2 Anaerobic	0.84657
b1763	aTc_0	Inspi2 Anaerobic	1.39615
b1763	aTc_0	Inspi2 Ciprofloxacin	1.08901
b1763	aTc_0	Inspi2 Ciprofloxacin	1.01354
b1763	aTc_0	Inspi2 Ciprofloxacin	1.04212
b1763	aTc_0	Inspi2 Ciprofloxacin	0.941517
b1763	aTc_0	Inspi2 Low Mg	1.04579
b1763	aTc_0	Inspi2 Low Mg	0.97746
b1763	aTc_0	Inspi2 Low Mg	1.01965
b1763	aTc_0	Inspi2 Low Mg	0.991315
b1763	aTc_2	Inspi2	0.61941
b1763	aTc_2	Inspi2	0.599493
b1763	aTc_2	Inspi2	0.596027
b1763	aTc_2	Inspi2	0.523906
b1763	aTc_2	Inspi2 Anaerobic	1.05271
b1763	aTc_2	Inspi2 Anaerobic	0.772364
b1763	aTc_2	Inspi2 Anaerobic	0.921896
b1763	aTc_2	Inspi2 Anaerobic	2.66259
b1763	aTc_2	Inspi2 Ciprofloxacin	0.734885
b1763	aTc_2	Inspi2 Ciprofloxacin	0.806318
b1763	aTc_2	Inspi2 Ciprofloxacin	0.755188
b1763	aTc_2	Inspi2 Ciprofloxacin	0.707397
b1763	aTc_2	Inspi2 Low Mg	1.00425
b1763	aTc_2	Inspi2 Low Mg	0.937575
b1763	aTc_2	Inspi2 Low Mg	0.785776
b1763	aTc_2	Inspi2 Low Mg	0.75227
b1763	aTc_4	Inspi2	0.560469
b1763	aTc_4	Inspi2	0.581968
b1763	aTc_4	Inspi2	0.456433
b1763	aTc_4	Inspi2	0.478636
b1763	aTc_4	Inspi2 Anaerobic	0.614342
b1763	aTc_4	Inspi2 Anaerobic	1.16669
b1763	aTc_4	Inspi2 Anaerobic	0.846012
b1763	aTc_4	Inspi2 Anaerobic	1.18382
b1763	aTc_4	Inspi2 Ciprofloxacin	0.679123
b1763	aTc_4	Inspi2 Ciprofloxacin	0.669673
b1763	aTc_4	Inspi2 Ciprofloxacin	0.670726
b1763	aTc_4	Inspi2 Ciprofloxacin	0.663069
b1763	aTc_4	Inspi2 Low Mg	0.596563
b1763	aTc_4	Inspi2 Low Mg	0.594115
b1763	aTc_4	Inspi2 Low Mg	0.529661
b1763	aTc_4	Inspi2 Low Mg	0.587936
b1763	aTc_6	Inspi2	0.563591
b1763	aTc_6	Inspi2	0.592111
b1763	aTc_6	Inspi2	0.467908
b1763	aTc_6	Inspi2	0.471576
b1763	aTc_6	Inspi2 Anaerobic	0.61682
b1763	aTc_6	Inspi2 Anaerobic	0.575082
b1763	aTc_6	Inspi2 Anaerobic	0.650251
b1763	aTc_6	Inspi2 Anaerobic	0.872572
b1763	aTc_6	Inspi2 Ciprofloxacin	0.68986
b1763	aTc_6	Inspi2 Ciprofloxacin	0.675177
b1763	aTc_6	Inspi2 Ciprofloxacin	0.638081
b1763	aTc_6	Inspi2 Ciprofloxacin	0.648235
b1763	aTc_6	Inspi2 Low Mg	0.531443
b1763	aTc_6	Inspi2 Low Mg	0.561518
b1763	aTc_6	Inspi2 Low Mg	0.532036
b1763	aTc_6	Inspi2 Low Mg	0.496948
b1763	aTc_8	Inspi2	0.576756
b1763	aTc_8	Inspi2	0.592679
b1763	aTc_8	Inspi2	0.48799
b1763	aTc_8	Inspi2	0.487009
b1763	aTc_8	Inspi2 Anaerobic	0.585391
b1763	aTc_8	Inspi2 Anaerobic	0.68266
b1763	aTc_8	Inspi2 Anaerobic	0.597426
b1763	aTc_8	Inspi2 Anaerobic	0.722192
b1763	aTc_8	Inspi2 Ciprofloxacin	0.606742
b1763	aTc_8	Inspi2 Ciprofloxacin	0.648226
b1763	aTc_8	Inspi2 Ciprofloxacin	0.62946
b1763	aTc_8	Inspi2 Ciprofloxacin	0.678292
b1763	aTc_8	Inspi2 Low Mg	0.55331
b1763	aTc_8	Inspi2 Low Mg	0.545904
b1763	aTc_8	Inspi2 Low Mg	0.485105
b1763	aTc_8	Inspi2 Low Mg	0.466728
b1913	aTc_0	Inspi2	1.1907
b1913	aTc_0	Inspi2	1.20122
b1913	aTc_0	Inspi2	0.831326
b1913	aTc_0	Inspi2	0.88518
b1913	aTc_0	Inspi2 Anaerobic	1.82048
b1913	aTc_0	Inspi2 Anaerobic	0.770505
b1913	aTc_0	Inspi2 Anaerobic	1.04175
b1913	aTc_0	Inspi2 Anaerobic	0.93109
b1913	aTc_0	Inspi2 Ciprofloxacin	0.990469
b1913	aTc_0	Inspi2 Ciprofloxacin	0.987923
b1913	aTc_0	Inspi2 Ciprofloxacin	0.884226
b1913	aTc_0	Inspi2 Ciprofloxacin	0.912484
b1913	aTc_0	Inspi2 Low Mg	0.99463
b1913	aTc_0	Inspi2 Low Mg	1.03472
b1913	aTc_0	Inspi2 Low Mg	0.974515
b1913	aTc_0	Inspi2 Low Mg	1.02949
b1913	aTc_2	Inspi2	0.647722
b1913	aTc_2	Inspi2	0.540839
b1913	aTc_2	Inspi2	0.31619
b1913	aTc_2	Inspi2	0.343895
b1913	aTc_2	Inspi2 Anaerobic	1.09183
b1913	aTc_2	Inspi2 Anaerobic	0.830102
b1913	aTc_2	Inspi2 Anaerobic	0.864256
b1913	aTc_2	Inspi2 Anaerobic	0.845014
b1913	aTc_2	Inspi2 Ciprofloxacin	1.38171
b1913	aTc_2	Inspi2 Ciprofloxacin	0.712087
b1913	aTc_2	Inspi2 Ciprofloxacin	1.41776
b1913	aTc_2	Inspi2 Ciprofloxacin	0.733512
b1913	aTc_2	Inspi2 Low Mg	0.809548
b1913	aTc_2	Inspi2 Low Mg	0.8887
b1913	aTc_2	Inspi2 Low Mg	1.20672
b1913	aTc_2	Inspi2 Low Mg	1.10974
b1913	aTc_4	Inspi2	0.579407
b1913	aTc_4	Inspi2	0.44874
b1913	aTc_4	Inspi2	0.0916762
b1913	aTc_4	Inspi2	0.246013
b1913	aTc_4	Inspi2 Anaerobic	0.86343
b1913	aTc_4	Inspi2 Anaerobic	0.752724
b1913	aTc_4	Inspi2 Anaerobic	0.948306
b1913	aTc_4	Inspi2 Anaerobic	0.772386
b1913	aTc_4	Inspi2 Ciprofloxacin	1.13707
b1913	aTc_4	Inspi2 Ciprofloxacin	0.547877
b1913	aTc_4	Inspi2 Ciprofloxacin	0.747393
b1913	aTc_4	Inspi2 Ciprofloxacin	0.529824
b1913	aTc_4	Inspi2 Low Mg	1.2078
b1913	aTc_4	Inspi2 Low Mg	0.946303
b1913	aTc_4	Inspi2 Low Mg	1.1213
b1913	aTc_4	Inspi2 Low Mg	1.00098
b1913	aTc_6	Inspi2	0.511043
b1913	aTc_6	Inspi2	0.520162
b1913	aTc_6	Inspi2	0.116743
b1913	aTc_6	Inspi2	0.2823
b1913	aTc_6	Inspi2 Anaerobic	0.946762
b1913	aTc_6	Inspi2 Anaerobic	1.16521
b1913	aTc_6	Inspi2 Anaerobic	0.626731
b1913	aTc_6	Inspi2 Anaerobic	0.60119
b1913	aTc_6	Inspi2 Ciprofloxacin	0.907662
b1913	aTc_6	Inspi2 Ciprofloxacin	0.628585
b1913	aTc_6	Inspi2 Ciprofloxacin	1.09992
b1913	aTc_6	Inspi2 Ciprofloxacin	0.691905
b1913	aTc_6	Inspi2 Low Mg	0.991908
b1913	aTc_6	Inspi2 Low Mg	1.21692
b1913	aTc_6	Inspi2 Low Mg	1.08716
b1913	aTc_6	Inspi2 Low Mg	1.11141
b1913	aTc_8	Inspi2	0.565508
b1913	aTc_8	Inspi2	0.589739
b1913	aTc_8	Inspi2	0.131569
b1913	aTc_8	Inspi2	0.258418
b1913	aTc_8	Inspi2 Anaerobic	0.734824
b1913	aTc_8	Inspi2 Anaerobic	1.51302
b1913	aTc_8	Inspi2 Anaerobic	1.62693
b1913	aTc_8	Inspi2 Anaerobic	0.479152
b1913	aTc_8	Inspi2 Ciprofloxacin	1.1047
b1913	aTc_8	Inspi2 Ciprofloxacin	1.03259
b1913	aTc_8	Inspi2 Ciprofloxacin	1.0385
b1913	aTc_8	Inspi2 Ciprofloxacin	0.821687
b1913	aTc_8	Inspi2 Low Mg	1.2003
b1913	aTc_8	Inspi2 Low Mg	1.16532
b1913	aTc_8	Inspi2 Low Mg	0.91738
[truncated: 1,521 more rows]
