# Supplementary material for: Evolutionary barriers to horizontal gene transfer in macrophage-associated Salmonella
Source: Evol Lett. 2023 May 23;7(4):227–39. doi: 10.1093/evlett/qrad020 (PMC10355182; doi:10.1093/evlett/qrad020)
Supplement: qrad020_suppl_Supplementary_Tables [file qrad020_suppl_supplementary_tables.zip › Supplementary_Table_4.xlsx]

## Sheet: Supplementary_Table_4
Genes	aTc	Env	Mean_fitness	SD	Variance
b0119	aTc_0	Inspi2	1.01317	0.0987193	0.0097455
b0119	aTc_0	Inspi2 Anaerobic	0.694882	0.142383	0.0202729
b0119	aTc_0	Inspi2 Ciprofloxacin	1.03852	0.0137677	0.000189548
b0119	aTc_0	Inspi2 Low Mg	0.969259	0.0241731	0.00058434
b0119	aTc_2	Inspi2	1.06145	0.110605	0.0122335
b0119	aTc_2	Inspi2 Anaerobic	1.02046	0.151799	0.023043
b0119	aTc_2	Inspi2 Ciprofloxacin	1.11293	0.0752626	0.00566446
b0119	aTc_2	Inspi2 Low Mg	1.06445	0.0201752	0.000407039
b0119	aTc_4	Inspi2	1.00967	0.0927446	0.00860156
b0119	aTc_4	Inspi2 Anaerobic	0.921546	0.161525	0.0260905
b0119	aTc_4	Inspi2 Ciprofloxacin	1.1007	0.0277955	0.000772589
b0119	aTc_4	Inspi2 Low Mg	1.03076	0.0196856	0.000387523
b0119	aTc_6	Inspi2	1.07929	0.106814	0.0114093
b0119	aTc_6	Inspi2 Anaerobic	1.15253	0.427988	0.183174
b0119	aTc_6	Inspi2 Ciprofloxacin	1.16528	0.0858339	0.00736746
b0119	aTc_6	Inspi2 Low Mg	1.10638	0.0184066	0.000338804
b0119	aTc_8	Inspi2	1.05563	0.101898	0.0103831
b0119	aTc_8	Inspi2 Anaerobic	1.31506	0.33801	0.114251
b0119	aTc_8	Inspi2 Ciprofloxacin	1.14768	0.0473252	0.00223968
b0119	aTc_8	Inspi2 Low Mg	1.06412	0.0301809	0.000910885
b0127	aTc_0	Inspi2	1.03907	0.0881119	0.0077637
b0127	aTc_0	Inspi2 Anaerobic	0.757405	0.130489	0.0170273
b0127	aTc_0	Inspi2 Ciprofloxacin	1.04006	0.0623327	0.00388537
b0127	aTc_0	Inspi2 Low Mg	0.96153	0.0261647	0.000684594
b0127	aTc_2	Inspi2	1.01331	0.0772916	0.00597399
b0127	aTc_2	Inspi2 Anaerobic	1.13175	0.122106	0.0149098
b0127	aTc_2	Inspi2 Ciprofloxacin	1.05071	0.0401751	0.00161404
b0127	aTc_2	Inspi2 Low Mg	1.07944	0.0487194	0.00237358
b0127	aTc_4	Inspi2	0.911616	0.100939	0.0101888
b0127	aTc_4	Inspi2 Anaerobic	0.952476	0.209245	0.0437834
b0127	aTc_4	Inspi2 Ciprofloxacin	0.980618	0.0138016	0.000190483
b0127	aTc_4	Inspi2 Low Mg	0.959276	0.0333791	0.00111416
b0127	aTc_6	Inspi2	0.948564	0.0958737	0.00919177
b0127	aTc_6	Inspi2 Anaerobic	1.37745	0.465736	0.21691
b0127	aTc_6	Inspi2 Ciprofloxacin	0.992214	0.0521121	0.00271567
b0127	aTc_6	Inspi2 Low Mg	0.989629	0.00810094	6.56e-05
b0127	aTc_8	Inspi2	0.935833	0.0877052	0.0076922
b0127	aTc_8	Inspi2 Anaerobic	1.09645	0.23224	0.0539353
b0127	aTc_8	Inspi2 Ciprofloxacin	0.994409	0.0456052	0.00207983
b0127	aTc_8	Inspi2 Low Mg	0.973273	0.0364477	0.00132844
b0179	aTc_0	Inspi2	1.03303	0.101819	0.0103671
b0179	aTc_0	Inspi2 Anaerobic	0.781573	0.195189	0.0380988
b0179	aTc_0	Inspi2 Ciprofloxacin	1.06284	0.0782475	0.00612268
b0179	aTc_0	Inspi2 Low Mg	0.983387	0.0322174	0.00103796
b0179	aTc_2	Inspi2	1.09768	0.106943	0.0114368
b0179	aTc_2	Inspi2 Anaerobic	1.07204	0.207991	0.0432604
b0179	aTc_2	Inspi2 Ciprofloxacin	1.1521	0.0647949	0.00419838
b0179	aTc_2	Inspi2 Low Mg	1.08759	0.0144408	0.000208537
b0179	aTc_4	Inspi2	1.04379	0.0941981	0.00887329
b0179	aTc_4	Inspi2 Anaerobic	1.00554	0.184674	0.0341046
b0179	aTc_4	Inspi2 Ciprofloxacin	1.13828	0.0534192	0.00285361
b0179	aTc_4	Inspi2 Low Mg	1.02448	0.0239718	0.000574646
b0179	aTc_6	Inspi2	1.07447	0.0936622	0.00877261
b0179	aTc_6	Inspi2 Anaerobic	1.16565	0.190683	0.0363599
b0179	aTc_6	Inspi2 Ciprofloxacin	1.19413	0.0845401	0.00714703
b0179	aTc_6	Inspi2 Low Mg	1.09402	0.0568777	0.00323507
b0179	aTc_8	Inspi2	1.06516	0.101561	0.0103147
b0179	aTc_8	Inspi2 Anaerobic	1.41032	0.71717	0.514333
b0179	aTc_8	Inspi2 Ciprofloxacin	1.17441	0.0805488	0.00648812
b0179	aTc_8	Inspi2 Low Mg	1.08835	0.0458475	0.00210199
b0215	aTc_0	Inspi2	1.02082	0.0856897	0.00734272
b0215	aTc_0	Inspi2 Anaerobic	0.670371	0.126589	0.0160247
b0215	aTc_0	Inspi2 Ciprofloxacin	1.05564	0.049057	0.00240659
b0215	aTc_0	Inspi2 Low Mg	0.946193	0.0064605	4.17e-05
b0215	aTc_2	Inspi2	1.01821	0.067528	0.00456003
b0215	aTc_2	Inspi2 Anaerobic	1.05962	0.146779	0.021544
b0215	aTc_2	Inspi2 Ciprofloxacin	1.03824	0.0449736	0.00202262
b0215	aTc_2	Inspi2 Low Mg	1.06276	0.0223097	0.000497724
b0215	aTc_4	Inspi2	0.938452	0.0796908	0.00635062
b0215	aTc_4	Inspi2 Anaerobic	0.788625	0.0784791	0.00615897
b0215	aTc_4	Inspi2 Ciprofloxacin	0.980879	0.0261842	0.000685612
b0215	aTc_4	Inspi2 Low Mg	0.975639	0.0139002	0.000193216
b0215	aTc_6	Inspi2	0.980145	0.0820958	0.00673972
b0215	aTc_6	Inspi2 Anaerobic	0.909684	0.0801079	0.00641728
b0215	aTc_6	Inspi2 Ciprofloxacin	1.00812	0.0540335	0.00291962
b0215	aTc_6	Inspi2 Low Mg	1.03552	0.0406133	0.00164944
b0215	aTc_8	Inspi2	0.969028	0.115027	0.0132311
b0215	aTc_8	Inspi2 Anaerobic	1.0829	0.353607	0.125038
b0215	aTc_8	Inspi2 Ciprofloxacin	1.00247	0.0716212	0.0051296
b0215	aTc_8	Inspi2 Low Mg	1.01481	0.0472715	0.0022346
b0423	aTc_0	Inspi2	0.980702	0.0823939	0.00678876
b0423	aTc_0	Inspi2 Anaerobic	0.705008	0.156049	0.0243513
b0423	aTc_0	Inspi2 Ciprofloxacin	1.01509	0.0523783	0.00274349
b0423	aTc_0	Inspi2 Low Mg	0.931018	0.0243956	0.000595146
b0423	aTc_2	Inspi2	0.498543	0.0619031	0.003832
b0423	aTc_2	Inspi2 Anaerobic	0.696639	0.124072	0.0153938
b0423	aTc_2	Inspi2 Ciprofloxacin	0.521238	0.0595956	0.00355163
b0423	aTc_2	Inspi2 Low Mg	0.821867	0.193509	0.0374459
b0423	aTc_4	Inspi2	0.365519	0.0390777	0.00152707
b0423	aTc_4	Inspi2 Anaerobic	0.545918	0.153792	0.023652
b0423	aTc_4	Inspi2 Ciprofloxacin	0.394971	0.0299035	0.000894217
b0423	aTc_4	Inspi2 Low Mg	0.475375	0.0677042	0.00458386
b0423	aTc_6	Inspi2	0.354406	0.0458876	0.00210567
b0423	aTc_6	Inspi2 Anaerobic	0.756487	0.319598	0.102143
b0423	aTc_6	Inspi2 Ciprofloxacin	0.390322	0.00878847	7.72e-05
b0423	aTc_6	Inspi2 Low Mg	0.420091	0.0380591	0.0014485
b0423	aTc_8	Inspi2	0.324012	0.0527022	0.00277752
b0423	aTc_8	Inspi2 Anaerobic	0.676575	0.142395	0.0202763
b0423	aTc_8	Inspi2 Ciprofloxacin	0.358778	0.0237348	0.000563341
b0423	aTc_8	Inspi2 Low Mg	0.358374	0.0300568	0.00090341
b0440	aTc_0	Inspi2	0.930404	0.0863662	0.00745912
b0440	aTc_0	Inspi2 Anaerobic	0.79815	0.0987964	0.00976074
b0440	aTc_0	Inspi2 Ciprofloxacin	0.986759	0.0249585	0.000622924
b0440	aTc_0	Inspi2 Low Mg	0.95763	0.0686806	0.00471703
b0440	aTc_2	Inspi2	0.891981	0.0739692	0.00547144
b0440	aTc_2	Inspi2 Anaerobic	0.881957	0.0618096	0.00382042
b0440	aTc_2	Inspi2 Ciprofloxacin	0.982797	0.0330211	0.0010904
b0440	aTc_2	Inspi2 Low Mg	0.974226	0.0466928	0.00218022
b0440	aTc_4	Inspi2	0.848752	0.073059	0.00533762
b0440	aTc_4	Inspi2 Anaerobic	0.764353	0.0786866	0.00619158
b0440	aTc_4	Inspi2 Ciprofloxacin	0.947441	0.0483033	0.00233321
b0440	aTc_4	Inspi2 Low Mg	0.929254	0.030794	0.000948269
b0440	aTc_6	Inspi2	0.837495	0.0848696	0.00720285
b0440	aTc_6	Inspi2 Anaerobic	0.708861	0.189584	0.0359421
b0440	aTc_6	Inspi2 Ciprofloxacin	0.904167	0.0149294	0.000222887
b0440	aTc_6	Inspi2 Low Mg	0.915253	0.0274183	0.000751766
b0440	aTc_8	Inspi2	0.849711	0.0963215	0.00927782
b0440	aTc_8	Inspi2 Anaerobic	0.731495	0.0748092	0.00559641
b0440	aTc_8	Inspi2 Ciprofloxacin	0.959182	0.0531297	0.00282276
b0440	aTc_8	Inspi2 Low Mg	0.893433	0.0208125	0.000433159
b0607	aTc_0	Inspi2	0.954933	0.0961723	0.00924911
b0607	aTc_0	Inspi2 Anaerobic	0.82248	0.0796124	0.00633814
b0607	aTc_0	Inspi2 Ciprofloxacin	0.982351	0.0419604	0.00176067
b0607	aTc_0	Inspi2 Low Mg	1.00524	0.028791	0.000828921
b0607	aTc_2	Inspi2	0.961819	0.0643834	0.00414522
b0607	aTc_2	Inspi2 Anaerobic	0.95508	0.0649418	0.00421744
b0607	aTc_2	Inspi2 Ciprofloxacin	0.996721	0.00575231	3.31e-05
b0607	aTc_2	Inspi2 Low Mg	0.984214	0.0383547	0.00147108
b0607	aTc_4	Inspi2	0.957676	0.058892	0.00346826
b0607	aTc_4	Inspi2 Anaerobic	0.867218	0.169903	0.0288672
b0607	aTc_4	Inspi2 Ciprofloxacin	0.929745	0.0211026	0.000445321
b0607	aTc_4	Inspi2 Low Mg	0.967794	0.0386798	0.00149613
b0607	aTc_6	Inspi2	0.941572	0.0646654	0.00418162
b0607	aTc_6	Inspi2 Anaerobic	0.699974	0.101695	0.010342
b0607	aTc_6	Inspi2 Ciprofloxacin	0.933976	0.0211361	0.000446735
b0607	aTc_6	Inspi2 Low Mg	0.956678	0.0111801	0.000124994
b0607	aTc_8	Inspi2	0.953906	0.0769866	0.00592694
b0607	aTc_8	Inspi2 Anaerobic	0.921993	0.168098	0.028257
b0607	aTc_8	Inspi2 Ciprofloxacin	1.0146	0.0490235	0.0024033
b0607	aTc_8	Inspi2 Low Mg	0.937974	0.026154	0.000684034
b0623	aTc_0	Inspi2	1.007	0.101964	0.0103967
b0623	aTc_0	Inspi2 Anaerobic	1.02494	0.168742	0.0284738
b0623	aTc_0	Inspi2 Ciprofloxacin	1.03581	0.0287133	0.000824455
b0623	aTc_0	Inspi2 Low Mg	1.044	0.00871127	7.59e-05
b0623	aTc_2	Inspi2	0.947478	0.0913199	0.00833932
b0623	aTc_2	Inspi2 Anaerobic	0.97557	0.142172	0.020213
b0623	aTc_2	Inspi2 Ciprofloxacin	0.929925	0.00703426	4.95e-05
b0623	aTc_2	Inspi2 Low Mg	0.99482	0.0344407	0.00118616
b0623	aTc_4	Inspi2	0.919753	0.0781878	0.00611333
b0623	aTc_4	Inspi2 Anaerobic	0.87051	0.257393	0.0662511
b0623	aTc_4	Inspi2 Ciprofloxacin	0.912667	0.0321305	0.00103237
b0623	aTc_4	Inspi2 Low Mg	0.968189	0.0341463	0.00116597
b0623	aTc_6	Inspi2	0.918745	0.099453	0.0098909
b0623	aTc_6	Inspi2 Anaerobic	0.86087	0.0792068	0.00627372
b0623	aTc_6	Inspi2 Ciprofloxacin	0.889893	0.0208209	0.000433508
b0623	aTc_6	Inspi2 Low Mg	0.936719	0.0141532	0.000200314
b0623	aTc_8	Inspi2	0.934691	0.0775895	0.00602013
b0623	aTc_8	Inspi2 Anaerobic	0.931164	0.238171	0.0567255
b0623	aTc_8	Inspi2 Ciprofloxacin	0.987506	0.0923537	0.00852921
b0623	aTc_8	Inspi2 Low Mg	0.925813	0.0242271	0.000586954
b0642	aTc_0	Inspi2	0.952012	0.0618097	0.00382045
b0642	aTc_0	Inspi2 Anaerobic	0.94215	0.124869	0.0155924
b0642	aTc_0	Inspi2 Ciprofloxacin	0.906701	0.0819314	0.00671275
b0642	aTc_0	Inspi2 Low Mg	0.958498	0.0262429	0.000688688
b0642	aTc_2	Inspi2	0.384064	0.0739126	0.00546307
b0642	aTc_2	Inspi2 Anaerobic	0.811356	0.0375247	0.0014081
b0642	aTc_2	Inspi2 Ciprofloxacin	0.457275	0.049396	0.00243997
b0642	aTc_2	Inspi2 Low Mg	0.717251	0.178071	0.0317094
b0642	aTc_4	Inspi2	0.344804	0.0606421	0.00367746
b0642	aTc_4	Inspi2 Anaerobic	0.404662	0.0481846	0.00232176
b0642	aTc_4	Inspi2 Ciprofloxacin	0.323955	0.0459419	0.00211066
b0642	aTc_4	Inspi2 Low Mg	0.546029	0.0788244	0.00621329
b0642	aTc_6	Inspi2	0.317075	0.0666049	0.00443621
b0642	aTc_6	Inspi2 Anaerobic	0.400314	0.039225	0.0015386
b0642	aTc_6	Inspi2 Ciprofloxacin	0.245603	0.0210659	0.000443772
b0642	aTc_6	Inspi2 Low Mg	0.500284	0.0489281	0.00239396
b0642	aTc_8	Inspi2	0.313873	0.0655091	0.00429145
b0642	aTc_8	Inspi2 Anaerobic	0.649545	0.122852	0.0150926
b0642	aTc_8	Inspi2 Ciprofloxacin	0.236244	0.0292154	0.000853538
b0642	aTc_8	Inspi2 Low Mg	0.470288	0.0378594	0.00143333
b0695	aTc_0	Inspi2	1.06904	0.0987041	0.00974251
b0695	aTc_0	Inspi2 Anaerobic	0.896626	0.0325392	0.0010588
b0695	aTc_0	Inspi2 Ciprofloxacin	1.09048	0.009647	9.31e-05
b0695	aTc_0	Inspi2 Low Mg	1.07877	0.0216855	0.000470261
b0695	aTc_2	Inspi2	0.775456	0.0880471	0.00775229
b0695	aTc_2	Inspi2 Anaerobic	0.906421	0.0556084	0.0030923
b0695	aTc_2	Inspi2 Ciprofloxacin	0.795929	0.0136919	0.000187467
b0695	aTc_2	Inspi2 Low Mg	0.958437	0.0916363	0.00839721
b0695	aTc_4	Inspi2	0.742777	0.0479684	0.00230096
b0695	aTc_4	Inspi2 Anaerobic	0.819018	0.205073	0.042055
b0695	aTc_4	Inspi2 Ciprofloxacin	0.752486	0.0449268	0.00201842
b0695	aTc_4	Inspi2 Low Mg	0.836183	0.0216529	0.000468849
b0695	aTc_6	Inspi2	0.749708	0.0668983	0.00447539
b0695	aTc_6	Inspi2 Anaerobic	0.727851	0.137488	0.0189031
b0695	aTc_6	Inspi2 Ciprofloxacin	0.708858	0.0188114	0.000353869
b0695	aTc_6	Inspi2 Low Mg	0.804399	0.0110728	0.000122608
b0695	aTc_8	Inspi2	0.747017	0.0568778	0.00323508
b0695	aTc_8	Inspi2 Anaerobic	0.975785	0.089975	0.0080955
b0695	aTc_8	Inspi2 Ciprofloxacin	0.7555	0.0846809	0.00717086
b0695	aTc_8	Inspi2 Low Mg	0.806989	0.0229947	0.000528756
b0780	aTc_0	Inspi2	0.95462	0.131788	0.017368
b0780	aTc_0	Inspi2 Anaerobic	0.872838	0.090037	0.00810667
b0780	aTc_0	Inspi2 Ciprofloxacin	0.991257	0.0449405	0.00201964
b0780	aTc_0	Inspi2 Low Mg	1.01058	0.0202105	0.000408463
b0780	aTc_2	Inspi2	0.978166	0.0867935	0.00753312
b0780	aTc_2	Inspi2 Anaerobic	0.961495	0.042204	0.00178118
b0780	aTc_2	Inspi2 Ciprofloxacin	1.02528	0.0620423	0.00384925
b0780	aTc_2	Inspi2 Low Mg	1.06316	0.0305415	0.000932784
b0780	aTc_4	Inspi2	0.950561	0.106814	0.0114093
b0780	aTc_4	Inspi2 Anaerobic	0.929656	0.111565	0.0124467
b0780	aTc_4	Inspi2 Ciprofloxacin	0.9662	0.0228798	0.000523486
b0780	aTc_4	Inspi2 Low Mg	1.01867	0.0134462	0.000180801
b0780	aTc_6	Inspi2	0.94725	0.110825	0.0122822
b0780	aTc_6	Inspi2 Anaerobic	0.865534	0.0840066	0.00705711
b0780	aTc_6	Inspi2 Ciprofloxacin	0.980845	0.0471573	0.00222381
b0780	aTc_6	Inspi2 Low Mg	1.00775	0.0236404	0.000558867
b0780	aTc_8	Inspi2	0.951204	0.127003	0.0161297
b0780	aTc_8	Inspi2 Anaerobic	0.878065	0.132368	0.0175213
b0780	aTc_8	Inspi2 Ciprofloxacin	0.982739	0.111704	0.0124778
b0780	aTc_8	Inspi2 Low Mg	1.00681	0.0357049	0.00127484
b0785	aTc_0	Inspi2	0.98269	0.126403	0.0159778
b0785	aTc_0	Inspi2 Anaerobic	0.940711	0.107144	0.0114799
b0785	aTc_0	Inspi2 Ciprofloxacin	0.961903	0.0652036	0.00425151
b0785	aTc_0	Inspi2 Low Mg	0.993421	0.0548543	0.00300899
b0785	aTc_2	Inspi2	1.00647	0.0963949	0.00929197
b0785	aTc_2	Inspi2 Anaerobic	0.945516	0.470332	0.221212
b0785	aTc_2	Inspi2 Ciprofloxacin	1.04064	0.0459414	0.00211062
b0785	aTc_2	Inspi2 Low Mg	1.03087	0.0428228	0.00183379
b0785	aTc_4	Inspi2	0.942702	0.107683	0.0115956
b0785	aTc_4	Inspi2 Anaerobic	1.21137	0.115533	0.013348
b0785	aTc_4	Inspi2 Ciprofloxacin	0.946407	0.0757767	0.0057421
b0785	aTc_4	Inspi2 Low Mg	1.01828	0.0140571	0.000197601
b0785	aTc_6	Inspi2	0.945737	0.0951317	0.00905004
b0785	aTc_6	Inspi2 Anaerobic	1.08386	0.383984	0.147443
b0785	aTc_6	Inspi2 Ciprofloxacin	0.974854	0.0681187	0.00464016
b0785	aTc_6	Inspi2 Low Mg	1.00985	0.0206936	0.000428224
b0785	aTc_8	Inspi2	0.981412	0.0872253	0.00760826
b0785	aTc_8	Inspi2 Anaerobic	1.2555	0.589463	0.347466
b0785	aTc_8	Inspi2 Ciprofloxacin	1.08209	0.0628553	0.00395079
b0785	aTc_8	Inspi2 Low Mg	0.999953	0.0118094	0.000139461
b0812	aTc_0	Inspi2	0.990242	0.0964917	0.00931065
b0812	aTc_0	Inspi2 Anaerobic	0.966855	0.328005	0.107587
b0812	aTc_0	Inspi2 Ciprofloxacin	0.993576	0.0575272	0.00330937
b0812	aTc_0	Inspi2 Low Mg	0.984877	0.0139263	0.000193943
b0812	aTc_2	Inspi2	0.997064	0.120808	0.0145947
b0812	aTc_2	Inspi2 Anaerobic	0.958411	0.158387	0.0250864
b0812	aTc_2	Inspi2 Ciprofloxacin	1.00537	0.0507569	0.00257626
b0812	aTc_2	Inspi2 Low Mg	1.00764	0.0515955	0.0026621
b0812	aTc_4	Inspi2	0.961424	0.103767	0.0107676
b0812	aTc_4	Inspi2 Anaerobic	1.00358	0.175236	0.0307078
b0812	aTc_4	Inspi2 Ciprofloxacin	1.01173	0.0689602	0.00475551
b0812	aTc_4	Inspi2 Low Mg	1.0307	0.039253	0.00154079
b0812	aTc_6	Inspi2	0.955552	0.0946865	0.00896554
b0812	aTc_6	Inspi2 Anaerobic	0.92516	0.0982476	0.00965258
b0812	aTc_6	Inspi2 Ciprofloxacin	0.968138	0.0769821	0.00592624
b0812	aTc_6	Inspi2 Low Mg	0.990998	0.0332376	0.00110474
b0812	aTc_8	Inspi2	0.95689	0.115593	0.0133618
b0812	aTc_8	Inspi2 Anaerobic	1.05447	0.229811	0.0528132
b0812	aTc_8	Inspi2 Ciprofloxacin	1.03026	0.0902551	0.00814599
b0812	aTc_8	Inspi2 Low Mg	0.993781	0.0573489	0.0032889
b0880	aTc_0	Inspi2	1.00665	0.105462	0.0111222
b0880	aTc_0	Inspi2 Anaerobic	0.920288	0.0666612	0.00444372
b0880	aTc_0	Inspi2 Ciprofloxacin	1.32435	0.361027	0.13034
b0880	aTc_0	Inspi2 Low Mg	0.98616	0.0316243	0.00100009
b0880	aTc_2	Inspi2	0.798556	0.0945506	0.00893982
b0880	aTc_2	Inspi2 Anaerobic	0.892756	0.154617	0.0239064
b0880	aTc_2	Inspi2 Ciprofloxacin	0.995947	0.198827	0.0395323
b0880	aTc_2	Inspi2 Low Mg	0.995701	0.0555972	0.00309105
b0880	aTc_4	Inspi2	0.648576	0.111635	0.0124625
b0880	aTc_4	Inspi2 Anaerobic	0.665436	0.143722	0.0206561
b0880	aTc_4	Inspi2 Ciprofloxacin	0.829114	0.210837	0.0444523
b0880	aTc_4	Inspi2 Low Mg	0.778238	0.0404593	0.00163696
b0880	aTc_6	Inspi2	0.610282	0.121705	0.0148122
b0880	aTc_6	Inspi2 Anaerobic	0.793038	0.0972371	0.00945506
b0880	aTc_6	Inspi2 Ciprofloxacin	0.959952	0.121565	0.0147782
b0880	aTc_6	Inspi2 Low Mg	0.709272	0.0268363	0.000720188
b0880	aTc_8	Inspi2	0.580114	0.162505	0.0264078
b0880	aTc_8	Inspi2 Anaerobic	0.701055	0.0222599	0.000495502
b0880	aTc_8	Inspi2 Ciprofloxacin	0.923217	0.172595	0.0297889
b0880	aTc_8	Inspi2 Low Mg	0.638786	0.0294063	0.000864732
b0882	aTc_0	Inspi2	0.989372	0.122816	0.0150838
b0882	aTc_0	Inspi2 Anaerobic	0.913059	0.125646	0.015787
b0882	aTc_0	Inspi2 Ciprofloxacin	0.940316	0.0576209	0.00332016
b0882	aTc_0	Inspi2 Low Mg	0.979417	0.0361839	0.00130928
b0882	aTc_2	Inspi2	0.857706	0.111186	0.0123624
b0882	aTc_2	Inspi2 Anaerobic	0.683589	0.138439	0.0191654
b0882	aTc_2	Inspi2 Ciprofloxacin	0.87854	0.0396602	0.00157293
b0882	aTc_2	Inspi2 Low Mg	0.936148	0.00962598	9.27e-05
b0882	aTc_4	Inspi2	0.767937	0.141638	0.0200614
b0882	aTc_4	Inspi2 Anaerobic	0.844985	0.266451	0.0709959
b0882	aTc_4	Inspi2 Ciprofloxacin	0.793746	0.0170899	0.000292063
b0882	aTc_4	Inspi2 Low Mg	0.850546	0.0106554	0.000113537
b0882	aTc_6	Inspi2	0.769498	0.127671	0.0163
b0882	aTc_6	Inspi2 Anaerobic	1.00176	0.24805	0.0615289
b0882	aTc_6	Inspi2 Ciprofloxacin	0.813569	0.018995	0.000360811
b0882	aTc_6	Inspi2 Low Mg	0.8372	0.0159637	0.000254839
b0882	aTc_8	Inspi2	0.770837	0.131592	0.0173165
b0882	aTc_8	Inspi2 Anaerobic	1.0389	0.291397	0.0849124
b0882	aTc_8	Inspi2 Ciprofloxacin	0.839917	0.0591228	0.0034955
b0882	aTc_8	Inspi2 Low Mg	0.812257	0.024767	0.000613406
b0891	aTc_0	Inspi2	1.02667	0.108428	0.0117566
b0891	aTc_0	Inspi2 Anaerobic	1.15184	0.334879	0.112144
b0891	aTc_0	Inspi2 Ciprofloxacin	1.08471	0.0557036	0.00310289
b0891	aTc_0	Inspi2 Low Mg	1.03569	0.0331401	0.00109827
b0891	aTc_2	Inspi2	0.928036	0.105257	0.011079
b0891	aTc_2	Inspi2 Anaerobic	0.949559	0.0116971	0.000136822
b0891	aTc_2	Inspi2 Ciprofloxacin	0.995356	0.0716469	0.00513327
b0891	aTc_2	Inspi2 Low Mg	1.00751	0.0500793	0.00250793
b0891	aTc_4	Inspi2	0.925198	0.0967134	0.00935347
b0891	aTc_4	Inspi2 Anaerobic	0.957581	0.170352	0.0290197
b0891	aTc_4	Inspi2 Ciprofloxacin	0.962793	0.0284248	0.00080797
b0891	aTc_4	Inspi2 Low Mg	0.978777	0.0356654	0.00127202
b0891	aTc_6	Inspi2	0.887389	0.0995473	0.00990966
b0891	aTc_6	Inspi2 Anaerobic	0.934184	0.287756	0.0828034
b0891	aTc_6	Inspi2 Ciprofloxacin	0.941384	0.016181	0.000261826
b0891	aTc_6	Inspi2 Low Mg	0.968609	0.0284721	0.000810661
b0891	aTc_8	Inspi2	0.908815	0.110818	0.0122805
b0891	aTc_8	Inspi2 Anaerobic	0.819962	0.168239	0.0283045
b0891	aTc_8	Inspi2 Ciprofloxacin	0.917897	0.0926991	0.00859312
b0891	aTc_8	Inspi2 Low Mg	0.972766	0.00340273	1.16e-05
b0948	aTc_0	Inspi2	1.02857	0.0991641	0.00983351
b0948	aTc_0	Inspi2 Anaerobic	1.19698	0.0912574	0.00832792
b0948	aTc_0	Inspi2 Ciprofloxacin	1.00718	0.0963282	0.00927912
b0948	aTc_0	Inspi2 Low Mg	1.02212	0.0293743	0.000862851
b0948	aTc_2	Inspi2	0.986654	0.0993638	0.00987316
b0948	aTc_2	Inspi2 Anaerobic	0.997784	0.200419	0.0401679
b0948	aTc_2	Inspi2 Ciprofloxacin	1.02673	0.029428	0.000866004
b0948	aTc_2	Inspi2 Low Mg	1.01597	0.0242463	0.000587881
b0948	aTc_4	Inspi2	0.982222	0.10976	0.0120473
b0948	aTc_4	Inspi2 Anaerobic	0.959634	0.145549	0.0211845
b0948	aTc_4	Inspi2 Ciprofloxacin	0.993846	0.00499224	2.49e-05
b0948	aTc_4	Inspi2 Low Mg	0.993984	0.0323332	0.00104544
b0948	aTc_6	Inspi2	0.967028	0.0880669	0.00775577
b0948	aTc_6	Inspi2 Anaerobic	0.90446	0.104045	0.0108253
b0948	aTc_6	Inspi2 Ciprofloxacin	0.989989	0.0274867	0.000755521
b0948	aTc_6	Inspi2 Low Mg	0.976732	0.0269628	0.000726994
b0948	aTc_8	Inspi2	0.969656	0.0992284	0.00984628
b0948	aTc_8	Inspi2 Anaerobic	1.01724	0.126445	0.0159884
b0948	aTc_8	Inspi2 Ciprofloxacin	0.998901	0.0279823	0.000783007
b0948	aTc_8	Inspi2 Low Mg	1.03725	0.0115425	0.000133229
b1000	aTc_0	Inspi2	0.984453	0.0734168	0.00539003
b1000	aTc_0	Inspi2 Anaerobic	1.32164	0.0916668	0.00840281
b1000	aTc_0	Inspi2 Ciprofloxacin	1.04927	0.0357819	0.00128035
b1000	aTc_0	Inspi2 Low Mg	1.02584	0.0372639	0.0013886
b1000	aTc_2	Inspi2	0.973015	0.0880995	0.00776152
b1000	aTc_2	Inspi2 Anaerobic	0.922695	0.0633429	0.00401232
b1000	aTc_2	Inspi2 Ciprofloxacin	1.04352	0.0164935	0.000272037
b1000	aTc_2	Inspi2 Low Mg	0.993572	0.0319931	0.00102356
b1000	aTc_4	Inspi2	0.977564	0.0870708	0.00758133
b1000	aTc_4	Inspi2 Anaerobic	1.07629	0.0720382	0.00518951
b1000	aTc_4	Inspi2 Ciprofloxacin	1.02095	0.0373551	0.0013954
b1000	aTc_4	Inspi2 Low Mg	1.02601	0.0249934	0.000624668
b1000	aTc_6	Inspi2	0.93457	0.0901681	0.00813028
b1000	aTc_6	Inspi2 Anaerobic	0.753382	0.170434	0.0290476
b1000	aTc_6	Inspi2 Ciprofloxacin	0.991343	0.0283848	0.000805698
b1000	aTc_6	Inspi2 Low Mg	0.997909	0.0312364	0.000975715
b1000	aTc_8	Inspi2	0.965349	0.107835	0.0116285
b1000	aTc_8	Inspi2 Anaerobic	1.08163	0.102389	0.0104836
b1000	aTc_8	Inspi2 Ciprofloxacin	0.980435	0.0329742	0.0010873
b1000	aTc_8	Inspi2 Low Mg	1.03069	0.0354331	0.00125551
b1084	aTc_0	Inspi2	0.987672	0.127547	0.0162682
b1084	aTc_0	Inspi2 Anaerobic	1.13676	0.160125	0.02564
b1084	aTc_0	Inspi2 Ciprofloxacin	1.05064	0.051101	0.00261131
b1084	aTc_0	Inspi2 Low Mg	1.0129	0.0237388	0.000563532
b1084	aTc_2	Inspi2	0.510491	0.0641833	0.0041195
b1084	aTc_2	Inspi2 Anaerobic	0.950787	0.158799	0.0252172
b1084	aTc_2	Inspi2 Ciprofloxacin	0.5	0.0395098	0.00156102
b1084	aTc_2	Inspi2 Low Mg	0.748223	0.149243	0.0222736
b1084	aTc_4	Inspi2	0.427034	0.0424581	0.00180269
b1084	aTc_4	Inspi2 Anaerobic	0.728396	0.134355	0.0180512
b1084	aTc_4	Inspi2 Ciprofloxacin	0.460029	0.0307255	0.000944058
b1084	aTc_4	Inspi2 Low Mg	0.501155	0.030691	0.000941935
b1084	aTc_6	Inspi2	0.374458	0.0396673	0.0015735
b1084	aTc_6	Inspi2 Anaerobic	0.572237	0.102124	0.0104293
b1084	aTc_6	Inspi2 Ciprofloxacin	0.417631	0.017676	0.00031244
b1084	aTc_6	Inspi2 Low Mg	0.425183	0.0141081	0.000199039
b1084	aTc_8	Inspi2	0.347479	0.047919	0.00229623
b1084	aTc_8	Inspi2 Anaerobic	0.594676	0.0720866	0.00519648
b1084	aTc_8	Inspi2 Ciprofloxacin	0.417436	0.0152303	0.000231962
b1084	aTc_8	Inspi2 Low Mg	0.405232	0.0175515	0.000308056
b1094	aTc_0	Inspi2	1.02748	0.126724	0.016059
b1094	aTc_0	Inspi2 Anaerobic	1.2035	0.228289	0.0521157
b1094	aTc_0	Inspi2 Ciprofloxacin	1.10036	0.0481152	0.00231508
b1094	aTc_0	Inspi2 Low Mg	1.03866	0.00945294	8.94e-05
b1094	aTc_2	Inspi2	0.71895	0.0393763	0.00155049
b1094	aTc_2	Inspi2 Anaerobic	0.841412	0.0840861	0.00707048
b1094	aTc_2	Inspi2 Ciprofloxacin	0.818133	0.0375721	0.00141166
b1094	aTc_2	Inspi2 Low Mg	0.889279	0.0569573	0.00324414
b1094	aTc_4	Inspi2	0.664059	0.06129	0.00375646
b1094	aTc_4	Inspi2 Anaerobic	0.87527	0.155263	0.0241066
b1094	aTc_4	Inspi2 Ciprofloxacin	0.758362	0.0116706	0.000136202
b1094	aTc_4	Inspi2 Low Mg	0.792815	0.0270841	0.00073355
b1094	aTc_6	Inspi2	0.644732	0.0846939	0.00717306
b1094	aTc_6	Inspi2 Anaerobic	0.751029	0.164549	0.0270765
b1094	aTc_6	Inspi2 Ciprofloxacin	0.739701	0.00993149	9.86e-05
b1094	aTc_6	Inspi2 Low Mg	0.752714	0.0236301	0.000558381
b1094	aTc_8	Inspi2	0.648245	0.0997429	0.00994864
b1094	aTc_8	Inspi2 Anaerobic	0.79642	0.141244	0.0199497
b1094	aTc_8	Inspi2 Ciprofloxacin	0.722237	0.0160197	0.000256631
b1094	aTc_8	Inspi2 Low Mg	0.752701	0.0279002	0.000778421
b1290	aTc_0	Inspi2	1.00517	0.167459	0.0280425
b1290	aTc_0	Inspi2 Anaerobic	1.08882	0.169655	0.0287827
b1290	aTc_0	Inspi2 Ciprofloxacin	0.998502	0.053057	0.00281505
b1290	aTc_0	Inspi2 Low Mg	1.00303	0.0434692	0.00188957
b1290	aTc_2	Inspi2	0.919805	0.1488	0.0221413
b1290	aTc_2	Inspi2 Anaerobic	1.29012	0.466437	0.217563
b1290	aTc_2	Inspi2 Ciprofloxacin	1.00126	0.021588	0.000466043
b1290	aTc_2	Inspi2 Low Mg	1.02834	0.0438553	0.00192329
b1290	aTc_4	Inspi2	0.902077	0.0411274	0.00169146
b1290	aTc_4	Inspi2 Anaerobic	1.03229	0.261362	0.06831
b1290	aTc_4	Inspi2 Ciprofloxacin	0.897669	0.015853	0.000251319
b1290	aTc_4	Inspi2 Low Mg	0.995852	0.0606821	0.00368232
b1290	aTc_6	Inspi2	0.811201	0.0321093	0.00103101
b1290	aTc_6	Inspi2 Anaerobic	0.801912	0.0835888	0.00698709
b1290	aTc_6	Inspi2 Ciprofloxacin	0.877811	0.0151712	0.000230166
b1290	aTc_6	Inspi2 Low Mg	0.938844	0.0143768	0.000206692
b1290	aTc_8	Inspi2	0.831374	0.0930419	0.00865679
b1290	aTc_8	Inspi2 Anaerobic	0.638099	0.0930622	0.00866058
b1290	aTc_8	Inspi2 Ciprofloxacin	0.856838	0.0361154	0.00130433
b1290	aTc_8	Inspi2 Low Mg	0.932369	0.0454143	0.00206246
b1686	aTc_0	Inspi2	1.00245	0.126937	0.016113
b1686	aTc_0	Inspi2 Anaerobic	0.982389	0.162447	0.026389
b1686	aTc_0	Inspi2 Ciprofloxacin	0.978502	0.0580006	0.00336407
b1686	aTc_0	Inspi2 Low Mg	0.992995	0.0172198	0.000296521
b1686	aTc_2	Inspi2	0.979311	0.0959829	0.00921272
b1686	aTc_2	Inspi2 Anaerobic	0.921548	0.126675	0.0160465
b1686	aTc_2	Inspi2 Ciprofloxacin	0.979614	0.0499087	0.00249087
b1686	aTc_2	Inspi2 Low Mg	1.02741	0.0585925	0.00343308
b1686	aTc_4	Inspi2	1.01311	0.106344	0.011309
b1686	aTc_4	Inspi2 Anaerobic	0.867463	0.144713	0.0209419
b1686	aTc_4	Inspi2 Ciprofloxacin	0.892622	0.0664164	0.00441114
b1686	aTc_4	Inspi2 Low Mg	1.00621	0.0271084	0.000734863
b1686	aTc_6	Inspi2	1.02634	0.10735	0.0115241
b1686	aTc_6	Inspi2 Anaerobic	0.901314	0.210292	0.0442228
b1686	aTc_6	Inspi2 Ciprofloxacin	0.976577	0.0484016	0.00234272
b1686	aTc_6	Inspi2 Low Mg	0.998027	0.0397055	0.00157653
b1686	aTc_8	Inspi2	1.05744	0.132921	0.017668
b1686	aTc_8	Inspi2 Anaerobic	0.862144	0.188464	0.0355185
b1686	aTc_8	Inspi2 Ciprofloxacin	0.952637	0.076715	0.00588519
b1686	aTc_8	Inspi2 Low Mg	1.02987	0.0262236	0.000687679
b1718	aTc_0	Inspi2	1.04678	0.165637	0.0274356
b1718	aTc_0	Inspi2 Anaerobic	0.966801	0.194166	0.0377006
b1718	aTc_0	Inspi2 Ciprofloxacin	1.03069	0.054659	0.0029876
b1718	aTc_0	Inspi2 Low Mg	1.02353	0.0371004	0.00137644
b1718	aTc_2	Inspi2	1.00778	0.136206	0.0185521
b1718	aTc_2	Inspi2 Anaerobic	0.905068	0.166411	0.0276926
b1718	aTc_2	Inspi2 Ciprofloxacin	1.01979	0.0519168	0.00269535
b1718	aTc_2	Inspi2 Low Mg	1.01833	0.0280208	0.000785165
b1718	aTc_4	Inspi2	1.01969	0.138661	0.0192269
b1718	aTc_4	Inspi2 Anaerobic	0.935456	0.118082	0.0139434
b1718	aTc_4	Inspi2 Ciprofloxacin	1.00049	0.0208615	0.000435204
b1718	aTc_4	Inspi2 Low Mg	1.02091	0.0264816	0.000701273
b1718	aTc_6	Inspi2	1.00482	0.119144	0.0141953
b1718	aTc_6	Inspi2 Anaerobic	0.89304	0.110363	0.0121801
b1718	aTc_6	Inspi2 Ciprofloxacin	1.02296	0.0617357	0.00381129
b1718	aTc_6	Inspi2 Low Mg	1.01946	0.0187277	0.000350727
b1718	aTc_8	Inspi2	1.02883	0.117707	0.013855
b1718	aTc_8	Inspi2 Anaerobic	0.938655	0.159495	0.0254387
b1718	aTc_8	Inspi2 Ciprofloxacin	0.98055	0.0700585	0.00490819
b1718	aTc_8	Inspi2 Low Mg	1.02244	0.0290556	0.000844229
b1763	aTc_0	Inspi2	1.01072	0.171395	0.0293763
b1763	aTc_0	Inspi2 Anaerobic	1.03611	0.245461	0.0602513
b1763	aTc_0	Inspi2 Ciprofloxacin	1.02155	0.0617623	0.00381459
b1763	aTc_0	Inspi2 Low Mg	1.00855	0.0304078	0.000924637
b1763	aTc_2	Inspi2	0.584709	0.0418243	0.00174927
b1763	aTc_2	Inspi2 Anaerobic	1.35239	0.880946	0.776065
b1763	aTc_2	Inspi2 Ciprofloxacin	0.750947	0.0417872	0.00174617
b1763	aTc_2	Inspi2 Low Mg	0.869969	0.120478	0.0145149
b1763	aTc_4	Inspi2	0.519377	0.0611771	0.00374263
b1763	aTc_4	Inspi2 Anaerobic	0.952716	0.273909	0.0750259
b1763	aTc_4	Inspi2 Ciprofloxacin	0.670648	0.00658863	4.34e-05
b1763	aTc_4	Inspi2 Low Mg	0.577069	0.0318129	0.00101206
b1763	aTc_6	Inspi2	0.523796	0.0635108	0.00403362
b1763	aTc_6	Inspi2 Anaerobic	0.678681	0.132868	0.0176539
b1763	aTc_6	Inspi2 Ciprofloxacin	0.662838	0.0238649	0.000569532
b1763	aTc_6	Inspi2 Low Mg	0.530486	0.0264012	0.000697024
b1763	aTc_8	Inspi2	0.536109	0.0565053	0.00319285
b1763	aTc_8	Inspi2 Anaerobic	0.646917	0.0662786	0.00439285
b1763	aTc_8	Inspi2 Ciprofloxacin	0.64068	0.0302723	0.000916413
b1763	aTc_8	Inspi2 Low Mg	0.512761	0.0433072	0.00187552
b1913	aTc_0	Inspi2	1.0271	0.196256	0.0385164
b1913	aTc_0	Inspi2 Anaerobic	1.14096	0.4665	0.217622
b1913	aTc_0	Inspi2 Ciprofloxacin	0.943775	0.0537109	0.00288486
b1913	aTc_0	Inspi2 Low Mg	1.00834	0.0287254	0.000825148
b1913	aTc_2	Inspi2	0.462162	0.159078	0.0253058
b1913	aTc_2	Inspi2 Anaerobic	0.907801	0.123481	0.0152476
b1913	aTc_2	Inspi2 Ciprofloxacin	1.06127	0.391204	0.153041
b1913	aTc_2	Inspi2 Low Mg	1.00368	0.185637	0.034461
b1913	aTc_4	Inspi2	0.341459	0.215739	0.0465433
b1913	aTc_4	Inspi2 Anaerobic	0.834212	0.0900625	0.00811125
b1913	aTc_4	Inspi2 Ciprofloxacin	0.740542	0.282138	0.079602
b1913	aTc_4	Inspi2 Low Mg	1.0691	0.117872	0.0138939
b1913	aTc_6	Inspi2	0.357562	0.194639	0.0378844
b1913	aTc_6	Inspi2 Anaerobic	0.834972	0.270536	0.0731897
b1913	aTc_6	Inspi2 Ciprofloxacin	0.832017	0.214871	0.0461695
b1913	aTc_6	Inspi2 Low Mg	1.10185	0.0924389	0.00854494
b1913	aTc_8	Inspi2	0.386309	0.227116	0.0515815
b1913	aTc_8	Inspi2 Anaerobic	1.08848	0.567603	0.322173
b1913	aTc_8	Inspi2 Ciprofloxacin	0.99937	0.122882	0.0151001
b1913	aTc_8	Inspi2 Low Mg	1.10668	0.128338	0.0164706
b2341	aTc_0	Inspi2	1.01738	0.137998	0.0190434
b2341	aTc_0	Inspi2 Anaerobic	0.890849	0.204702	0.0419029
b2341	aTc_0	Inspi2 Ciprofloxacin	0.979014	0.0541354	0.00293064
b2341	aTc_0	Inspi2 Low Mg	1.01157	0.0613994	0.00376988
b2341	aTc_2	Inspi2	0.875571	0.101683	0.0103394
b2341	aTc_2	Inspi2 Anaerobic	0.6753	0.0712238	0.00507283
b2341	aTc_2	Inspi2 Ciprofloxacin	0.867881	0.0495	0.00245025
b2341	aTc_2	Inspi2 Low Mg	0.947156	0.0139909	0.000195745
b2341	aTc_4	Inspi2	0.926796	0.0964772	0.00930784
b2341	aTc_4	Inspi2 Anaerobic	0.831036	0.173856	0.0302258
b2341	aTc_4	Inspi2 Ciprofloxacin	0.911466	0.0597679	0.0035722
b2341	aTc_4	Inspi2 Low Mg	0.961737	0.0266172	0.000708478
b2341	aTc_6	Inspi2	0.887817	0.0917103	0.00841077
b2341	aTc_6	Inspi2 Anaerobic	1.05931	0.131232	0.0172218
b2341	aTc_6	Inspi2 Ciprofloxacin	0.858776	0.0942602	0.00888499
b2341	aTc_6	Inspi2 Low Mg	0.940581	0.0616751	0.00380382
b2341	aTc_8	Inspi2	0.874612	0.102707	0.0105488
b2341	aTc_8	Inspi2 Anaerobic	0.977837	0.277996	0.077282
b2341	aTc_8	Inspi2 Ciprofloxacin	0.856	0.0882186	0.00778252
b2341	aTc_8	Inspi2 Low Mg	0.908579	0.0714964	0.00511174
b2530	aTc_0	Inspi2	1.05025	0.127589	0.016279
b2530	aTc_0	Inspi2 Anaerobic	1.16829	0.204821	0.0419518
b2530	aTc_0	Inspi2 Ciprofloxacin	0.98252	0.0673315	0.00453354
b2530	aTc_0	Inspi2 Low Mg	1.02958	0.0202023	0.000408133
b2530	aTc_2	Inspi2	0.840541	0.0854318	0.0072986
b2530	aTc_2	Inspi2 Anaerobic	0.965599	0.313568	0.0983247
b2530	aTc_2	Inspi2 Ciprofloxacin	0.808494	0.0345386	0.00119292
b2530	aTc_2	Inspi2 Low Mg	0.965633	0.0420644	0.00176942
b2530	aTc_4	Inspi2	0.76033	0.0763492	0.0058292
b2530	aTc_4	Inspi2 Anaerobic	0.921396	0.167538	0.028069
b2530	aTc_4	Inspi2 Ciprofloxacin	0.676972	0.0231594	0.000536358
b2530	aTc_4	Inspi2 Low Mg	0.892715	0.0355348	0.00126272
b2530	aTc_6	Inspi2	0.728052	0.0806453	0.00650366
b2530	aTc_6	Inspi2 Anaerobic	0.947999	0.166056	0.0275747
b2530	aTc_6	Inspi2 Ciprofloxacin	0.67881	0.0573666	0.00329093
b2530	aTc_6	Inspi2 Low Mg	0.831875	0.0406925	0.00165588
b2530	aTc_8	Inspi2	0.729444	0.0728755	0.00531084
b2530	aTc_8	Inspi2 Anaerobic	0.994839	0.255192	0.065123
b2530	aTc_8	Inspi2 Ciprofloxacin	0.650975	0.0400058	0.00160046
b2530	aTc_8	Inspi2 Low Mg	0.805399	0.0244968	0.000600093
b2576	aTc_0	Inspi2	1.01551	0.114452	0.0130993
b2576	aTc_0	Inspi2 Anaerobic	0.987756	0.261336	0.0682966
b2576	aTc_0	Inspi2 Ciprofloxacin	1.0113	0.094332	0.00889853
b2576	aTc_0	Inspi2 Low Mg	1.04579	0.0539564	0.00291129
b2576	aTc_2	Inspi2	0.933257	0.0905797	0.00820468
b2576	aTc_2	Inspi2 Anaerobic	0.72546	0.114391	0.0130852
b2576	aTc_2	Inspi2 Ciprofloxacin	0.867841	0.0785501	0.00617012
b2576	aTc_2	Inspi2 Low Mg	1.00084	0.0386245	0.00149186
b2576	aTc_4	Inspi2	0.925128	0.0660685	0.00436505
b2576	aTc_4	Inspi2 Anaerobic	0.679116	0.138445	0.0191669
b2576	aTc_4	Inspi2 Ciprofloxacin	0.882983	0.0345544	0.00119401
b2576	aTc_4	Inspi2 Low Mg	0.990689	0.0368515	0.00135803
b2576	aTc_6	Inspi2	0.889173	0.086154	0.00742251
b2576	aTc_6	Inspi2 Anaerobic	0.684686	0.070223	0.00493127
b2576	aTc_6	Inspi2 Ciprofloxacin	0.852266	0.0322883	0.00104254
b2576	aTc_6	Inspi2 Low Mg	0.958806	0.0245269	0.00060157
b2576	aTc_8	Inspi2	0.909031	0.0878348	0.00771495
b2576	aTc_8	Inspi2 Anaerobic	0.792608	0.0867123	0.00751903
b2576	aTc_8	Inspi2 Ciprofloxacin	0.837184	0.0467432	0.00218492
b2576	aTc_8	Inspi2 Low Mg	0.944201	0.0124076	0.000153948
b2990	aTc_0	Inspi2	1.04177	0.134424	0.0180699
b2990	aTc_0	Inspi2 Anaerobic	1.01649	0.0813111	0.00661149
b2990	aTc_0	Inspi2 Ciprofloxacin	0.9607	0.0637821	0.00406815
b2990	aTc_0	Inspi2 Low Mg	1.03184	0.0475321	0.0022593
b2990	aTc_2	Inspi2	0.973224	0.123633	0.0152852
b2990	aTc_2	Inspi2 Anaerobic	0.750323	0.0963632	0.00928586
b2990	aTc_2	Inspi2 Ciprofloxacin	0.953094	0.0571216	0.00326287
b2990	aTc_2	Inspi2 Low Mg	1.00474	0.0425541	0.00181085
b2990	aTc_4	Inspi2	1.01626	0.103687	0.010751
b2990	aTc_4	Inspi2 Anaerobic	0.842977	0.236351	0.0558618
b2990	aTc_4	Inspi2 Ciprofloxacin	0.992408	0.0519238	0.00269608
b2990	aTc_4	Inspi2 Low Mg	1.03277	0.0496652	0.00246663
b2990	aTc_6	Inspi2	0.982377	0.105389	0.0111069
b2990	aTc_6	Inspi2 Anaerobic	0.807308	0.198004	0.0392054
b2990	aTc_6	Inspi2 Ciprofloxacin	0.985703	0.0958569	0.00918855
b2990	aTc_6	Inspi2 Low Mg	0.99712	0.0372203	0.00138535
b2990	aTc_8	Inspi2	0.999628	0.106302	0.0113001
b2990	aTc_8	Inspi2 Anaerobic	1.01377	0.244729	0.0598921
b2990	aTc_8	Inspi2 Ciprofloxacin	0.975505	0.0776315	0.00602665
b2990	aTc_8	Inspi2 Low Mg	1.01472	0.0283049	0.000801168
b3006	aTc_0	Inspi2	1.01123	0.114236	0.0130498
b3006	aTc_0	Inspi2 Anaerobic	1.08332	0.405403	0.164352
b3006	aTc_0	Inspi2 Ciprofloxacin	1.00531	0.0828995	0.00687233
b3006	aTc_0	Inspi2 Low Mg	1.01524	0.0107947	0.000116525
b3006	aTc_2	Inspi2	0.954845	0.104007	0.0108174
b3006	aTc_2	Inspi2 Anaerobic	0.777676	0.0794407	0.00631082
b3006	aTc_2	Inspi2 Ciprofloxacin	0.930968	0.0481589	0.00231928
b3006	aTc_2	Inspi2 Low Mg	0.976127	0.0134567	0.000181082
b3006	aTc_4	Inspi2	0.978811	0.0852139	0.00726142
b3006	aTc_4	Inspi2 Anaerobic	0.955255	0.0893084	0.00797598
b3006	aTc_4	Inspi2 Ciprofloxacin	0.963737	0.0525213	0.00275849
b3006	aTc_4	Inspi2 Low Mg	0.975974	0.0371725	0.00138179
b3006	aTc_6	Inspi2	0.902606	0.142577	0.0203281
b3006	aTc_6	Inspi2 Anaerobic	1.05418	0.228896	0.0523935
b3006	aTc_6	Inspi2 Ciprofloxacin	0.982965	0.0747795	0.00559197
b3006	aTc_6	Inspi2 Low Mg	0.952566	0.0972764	0.00946269
b3006	aTc_8	Inspi2	0.980651	0.106523	0.0113472
b3006	aTc_8	Inspi2 Anaerobic	1.00463	0.0350019	0.00122513
b3006	aTc_8	Inspi2 Ciprofloxacin	0.927219	0.0872371	0.00761031
b3006	aTc_8	Inspi2 Low Mg	0.978039	0.0447435	0.00200198
b3071	aTc_0	Inspi2	1.08429	0.0495061	0.00245085
b3071	aTc_0	Inspi2 Anaerobic	1.13448	0.125337	0.0157094
b3071	aTc_0	Inspi2 Ciprofloxacin	1.06723	0.0322904	0.00104267
b3071	aTc_0	Inspi2 Low Mg	1.08496	0.0163406	0.000267016
b3071	aTc_2	Inspi2	1.02406	0.0478525	0.00228986
b3071	aTc_2	Inspi2 Anaerobic	0.870615	0.121675	0.0148048
b3071	aTc_2	Inspi2 Ciprofloxacin	0.938959	0.144598	0.0209085
b3071	aTc_2	Inspi2 Low Mg	1.0439	0.0361515	0.00130693
b3071	aTc_4	Inspi2	1.02201	0.0211582	0.000447669
b3071	aTc_4	Inspi2 Anaerobic	1.0385	0.111212	0.0123681
b3071	aTc_4	Inspi2 Ciprofloxacin	1.02748	0.016121	0.000259886
b3071	aTc_4	Inspi2 Low Mg	1.03911	0.030635	0.0009385
b3071	aTc_6	Inspi2	1.02763	0.048634	0.00236527
b3071	aTc_6	Inspi2 Anaerobic	1.01403	0.0537897	0.00289333
b3071	aTc_6	Inspi2 Ciprofloxacin	1.04479	0.0475579	0.00226175
b3071	aTc_6	Inspi2 Low Mg	1.03499	0.0223472	0.000499398
b3071	aTc_8	Inspi2	0.999799	0.0257379	0.000662437
b3071	aTc_8	Inspi2 Anaerobic	0.743366	0.145005	0.0210263
b3071	aTc_8	Inspi2 Ciprofloxacin	1.01523	0.0801491	0.00642388
b3071	aTc_8	Inspi2 Low Mg	1.06636	0.159235	0.0253557
b3164	aTc_0	Inspi2	1.08007	0.0116871	0.000136588
b3164	aTc_0	Inspi2 Anaerobic	1.162	0.235936	0.055666
b3164	aTc_0	Inspi2 Ciprofloxacin	1.03272	0.0510697	0.00260811
b3164	aTc_0	Inspi2 Low Mg	1.06026	0.0307209	0.000943772
b3164	aTc_2	Inspi2	0.968739	0.0571052	0.00326101
b3164	aTc_2	Inspi2 Anaerobic	0.878262	0.203589	0.0414484
b3164	aTc_2	Inspi2 Ciprofloxacin	0.830464	0.0504877	0.00254901
b3164	aTc_2	Inspi2 Low Mg	1.01092	0.0755419	0.00570658
b3164	aTc_4	Inspi2	0.92417	0.0255289	0.000651726
b3164	aTc_4	Inspi2 Anaerobic	0.745532	0.122603	0.0150314
b3164	aTc_4	Inspi2 Ciprofloxacin	0.89266	0.0194568	0.000378567
b3164	aTc_4	Inspi2 Low Mg	0.929354	0.0423221	0.00179116
b3164	aTc_6	Inspi2	0.931747	0.0154779	0.000239566
b3164	aTc_6	Inspi2 Anaerobic	0.950406	0.0639375	0.004088
b3164	aTc_6	Inspi2 Ciprofloxacin	0.900119	0.0682	0.00465124
b3164	aTc_6	Inspi2 Low Mg	0.932548	0.0413134	0.0017068
b3164	aTc_8	Inspi2	0.930298	0.0179531	0.000322314
b3164	aTc_8	Inspi2 Anaerobic	0.672156	0.139126	0.0193561
b3164	aTc_8	Inspi2 Ciprofloxacin	0.879128	0.0442587	0.00195883
b3164	aTc_8	Inspi2 Low Mg	0.86742	0.0306256	0.000937927
b3417	aTc_0	Inspi2	1.03593	0.0416644	0.00173592
b3417	aTc_0	Inspi2 Anaerobic	1.00495	0.0825025	0.00680666
b3417	aTc_0	Inspi2 Ciprofloxacin	1.0034	0.0198298	0.000393221
b3417	aTc_0	Inspi2 Low Mg	1.04159	0.0354258	0.00125499
b3417	aTc_2	Inspi2	0.891084	0.0600415	0.00360498
b3417	aTc_2	Inspi2 Anaerobic	0.940134	0.0273002	0.000745299
b3417	aTc_2	Inspi2 Ciprofloxacin	0.880992	0.0458588	0.00210303
b3417	aTc_2	Inspi2 Low Mg	0.964521	0.0584065	0.00341133
b3417	aTc_4	Inspi2	0.816873	0.0324468	0.00105279
b3417	aTc_4	Inspi2 Anaerobic	0.935177	0.174734	0.0305318
b3417	aTc_4	Inspi2 Ciprofloxacin	0.754104	0.0789516	0.00623335
b3417	aTc_4	Inspi2 Low Mg	0.863629	0.0396232	0.00157
b3417	aTc_6	Inspi2	0.842035	0.0951707	0.00905747
b3417	aTc_6	Inspi2 Anaerobic	0.858687	0.0986914	0.00973999
b3417	aTc_6	Inspi2 Ciprofloxacin	0.837202	0.0864362	0.00747122
b3417	aTc_6	Inspi2 Low Mg	0.881297	0.0858798	0.00737535
b3417	aTc_8	Inspi2	0.732175	0.0175616	0.00030841
b3417	aTc_8	Inspi2 Anaerobic	0.564487	0.226217	0.0511743
b3417	aTc_8	Inspi2 Ciprofloxacin	0.74465	0.0198726	0.000394922
b3417	aTc_8	Inspi2 Low Mg	0.769401	0.0176559	0.000311729
b3560	aTc_0	Inspi2	1.04179	0.0455937	0.00207879
b3560	aTc_0	Inspi2 Anaerobic	1.20997	0.050709	0.0025714
b3560	aTc_0	Inspi2 Ciprofloxacin	1.03004	0.0835027	0.00697271
b3560	aTc_0	Inspi2 Low Mg	1.04965	0.0486822	0.00236996
b3560	aTc_2	Inspi2	0.863941	0.140921	0.0198588
b3560	aTc_2	Inspi2 Anaerobic	0.864699	0.0805247	0.00648423
b3560	aTc_2	Inspi2 Ciprofloxacin	0.883357	0.0779905	0.00608251
b3560	aTc_2	Inspi2 Low Mg	0.991326	0.0481167	0.00231522
b3560	aTc_4	Inspi2	0.591754	0.0684029	0.00467895
b3560	aTc_4	Inspi2 Anaerobic	0.985671	0.230705	0.0532247
b3560	aTc_4	Inspi2 Ciprofloxacin	0.609967	0.0378228	0.00143056
b3560	aTc_4	Inspi2 Low Mg	0.784083	0.0694071	0.00481735
b3560	aTc_6	Inspi2	0.616262	0.1619	0.0262116
b3560	aTc_6	Inspi2 Anaerobic	0.904017	0.183368	0.033624
b3560	aTc_6	Inspi2 Ciprofloxacin	0.63634	0.129991	0.0168977
b3560	aTc_6	Inspi2 Low Mg	0.737634	0.106468	0.0113355
b3560	aTc_8	Inspi2	0.4834	0.0502354	0.00252359
b3560	aTc_8	Inspi2 Anaerobic	0.564344	0.0605203	0.00366271
b3560	aTc_8	Inspi2 Ciprofloxacin	0.500565	0.0277651	0.000770899
b3560	aTc_8	Inspi2 Low Mg	0.588082	0.0226042	0.000510949
b3590	aTc_0	Inspi2	1.08135	0.033375	0.00111389
b3590	aTc_0	Inspi2 Anaerobic	1.11276	0.104534	0.0109274
b3590	aTc_0	Inspi2 Ciprofloxacin	1.01701	0.0478254	0.00228727
b3590	aTc_0	Inspi2 Low Mg	1.04612	0.0362828	0.00131644
b3590	aTc_2	Inspi2	0.902885	0.0660175	0.00435831
b3590	aTc_2	Inspi2 Anaerobic	0.848829	0.173542	0.0301169
b3590	aTc_2	Inspi2 Ciprofloxacin	0.811854	0.0499748	0.00249748
b3590	aTc_2	Inspi2 Low Mg	0.972478	0.054565	0.00297734
b3590	aTc_4	Inspi2	0.799303	0.01932	0.000373261
b3590	aTc_4	Inspi2 Anaerobic	1.00763	0.110075	0.0121165
b3590	aTc_4	Inspi2 Ciprofloxacin	0.779119	0.0440855	0.00194353
b3590	aTc_4	Inspi2 Low Mg	0.850967	0.0370597	0.00137342
b3590	aTc_6	Inspi2	0.797845	0.0965846	0.00932859
b3590	aTc_6	Inspi2 Anaerobic	0.949676	0.128054	0.0163978
b3590	aTc_6	Inspi2 Ciprofloxacin	0.820802	0.0657428	0.00432211
b3590	aTc_6	Inspi2 Low Mg	0.838246	0.080895	0.006544
b3590	aTc_8	Inspi2	0.710328	0.051942	0.00269797
b3590	aTc_8	Inspi2 Anaerobic	0.754074	0.136134	0.0185325
b3590	aTc_8	Inspi2 Ciprofloxacin	0.728668	0.0450101	0.00202591
b3590	aTc_8	Inspi2 Low Mg	0.749398	0.033743	0.00113859
b3602	aTc_0	Inspi2	0.992419	0.113071	0.012785
b3602	aTc_0	Inspi2 Anaerobic	0.929005	0.148516	0.022057
b3602	aTc_0	Inspi2 Ciprofloxacin	0.973749	0.0381029	0.00145183
b3602	aTc_0	Inspi2 Low Mg	0.994983	0.0135014	0.000182288
b3602	aTc_2	Inspi2	0.942486	0.110351	0.0121773
b3602	aTc_2	Inspi2 Anaerobic	1.00001	0.107133	0.0114776
b3602	aTc_2	Inspi2 Ciprofloxacin	0.986224	0.0377031	0.00142153
b3602	aTc_2	Inspi2 Low Mg	0.992828	0.0201613	0.000406476
b3602	aTc_4	Inspi2	0.954591	0.109391	0.0119664
b3602	aTc_4	Inspi2 Anaerobic	0.967144	0.0405446	0.00164386
b3602	aTc_4	Inspi2 Ciprofloxacin	0.930089	0.0128607	0.000165398
b3602	aTc_4	Inspi2 Low Mg	0.992178	0.0326971	0.0010691
b3602	aTc_6	Inspi2	0.938251	0.0745857	0.00556303
b3602	aTc_6	Inspi2 Anaerobic	0.894079	0.149652	0.0223957
b3602	aTc_6	Inspi2 Ciprofloxacin	0.933775	0.0541605	0.00293336
b3602	aTc_6	Inspi2 Low Mg	0.988832	0.0297605	0.000885689
b3602	aTc_8	Inspi2	0.938375	0.0843362	0.00711259
b3602	aTc_8	Inspi2 Anaerobic	0.954619	0.157495	0.0248046
b3602	aTc_8	Inspi2 Ciprofloxacin	0.927653	0.0355312	0.00126247
b3602	aTc_8	Inspi2 Low Mg	0.956243	0.0370467	0.00137246
b3686	aTc_0	Inspi2	0.963868	0.0761419	0.00579759
b3686	aTc_0	Inspi2 Anaerobic	1.03496	0.11676	0.013633
b3686	aTc_0	Inspi2 Ciprofloxacin	0.957825	0.0326341	0.00106499
b3686	aTc_0	Inspi2 Low Mg	0.982174	0.0465846	0.00217013
b3686	aTc_2	Inspi2	0.975635	0.10236	0.0104776
b3686	aTc_2	Inspi2 Anaerobic	0.990932	0.0579159	0.00335425
b3686	aTc_2	Inspi2 Ciprofloxacin	0.996744	0.0327304	0.00107128
b3686	aTc_2	Inspi2 Low Mg	0.992364	0.0352322	0.00124131
b3686	aTc_4	Inspi2	0.972704	0.138057	0.0190599
b3686	aTc_4	Inspi2 Anaerobic	0.912847	0.111529	0.0124387
b3686	aTc_4	Inspi2 Ciprofloxacin	0.945572	0.0281892	0.000794631
b3686	aTc_4	Inspi2 Low Mg	0.984893	0.0381723	0.00145712
b3686	aTc_6	Inspi2	0.951586	0.084458	0.00713315
b3686	aTc_6	Inspi2 Anaerobic	0.87953	0.14957	0.0223712
b3686	aTc_6	Inspi2 Ciprofloxacin	0.957302	0.0340243	0.00115765
b3686	aTc_6	Inspi2 Low Mg	0.976218	0.0332063	0.00110266
b3686	aTc_8	Inspi2	0.975002	0.0745122	0.00555207
b3686	aTc_8	Inspi2 Anaerobic	0.890925	0.0997185	0.00994378
b3686	aTc_8	Inspi2 Ciprofloxacin	0.960622	0.0314928	0.000991794
b3686	aTc_8	Inspi2 Low Mg	0.991762	0.0142681	0.00020358
b3725	aTc_0	Inspi2	0.992955	0.134905	0.0181994
b3725	aTc_0	Inspi2 Anaerobic	1.03364	0.0638374	0.00407522
b3725	aTc_0	Inspi2 Ciprofloxacin	0.980391	0.0481834	0.00232164
b3725	aTc_0	Inspi2 Low Mg	1.00873	0.0125342	0.000157105
b3725	aTc_2	Inspi2	0.870915	0.0986373	0.00972933
b3725	aTc_2	Inspi2 Anaerobic	0.944282	0.157571	0.0248286
b3725	aTc_2	Inspi2 Ciprofloxacin	0.923658	0.051406	0.00264258
b3725	aTc_2	Inspi2 Low Mg	0.955786	0.0396992	0.00157603
b3725	aTc_4	Inspi2	0.815393	0.0905279	0.0081953
b3725	aTc_4	Inspi2 Anaerobic	0.806526	0.0941516	0.00886453
b3725	aTc_4	Inspi2 Ciprofloxacin	0.778838	0.0116352	0.000135377
b3725	aTc_4	Inspi2 Low Mg	0.901407	0.0309605	0.00095855
b3725	aTc_6	Inspi2	0.725262	0.0969391	0.00939718
b3725	aTc_6	Inspi2 Anaerobic	0.709639	0.122418	0.0149861
b3725	aTc_6	Inspi2 Ciprofloxacin	0.659511	0.0503378	0.00253389
b3725	aTc_6	Inspi2 Low Mg	0.847049	0.0254287	0.000646617
b3725	aTc_8	Inspi2	0.719429	0.105502	0.0111306
b3725	aTc_8	Inspi2 Anaerobic	0.706051	0.0912842	0.00833281
b3725	aTc_8	Inspi2 Ciprofloxacin	0.671117	0.0359076	0.00128936
b3725	aTc_8	Inspi2 Low Mg	0.797626	0.0112549	0.000126673
b4000	aTc_0	Inspi2	0.985092	0.112465	0.0126483
b4000	aTc_0	Inspi2 Anaerobic	0.968417	0.146333	0.0214132
b4000	aTc_0	Inspi2 Ciprofloxacin	0.933441	0.0434939	0.00189172
b4000	aTc_0	Inspi2 Low Mg	1.003	0.0235285	0.000553592
b4000	aTc_2	Inspi2	0.907611	0.126328	0.0159588
b4000	aTc_2	Inspi2 Anaerobic	0.847358	0.118435	0.0140268
b4000	aTc_2	Inspi2 Ciprofloxacin	0.981649	0.0202763	0.000411129
b4000	aTc_2	Inspi2 Low Mg	0.961681	0.0259613	0.000673988
b4000	aTc_4	Inspi2	0.924255	0.127242	0.0161906
b4000	aTc_4	Inspi2 Anaerobic	0.817881	0.0575741	0.00331478
b4000	aTc_4	Inspi2 Ciprofloxacin	0.921264	0.0282627	0.00079878
b4000	aTc_4	Inspi2 Low Mg	0.953086	0.0261156	0.000682023
b4000	aTc_6	Inspi2	0.890183	0.0994139	0.00988312
b4000	aTc_6	Inspi2 Anaerobic	0.779768	0.171021	0.0292481
b4000	aTc_6	Inspi2 Ciprofloxacin	0.90665	0.0593025	0.00351678
b4000	aTc_6	Inspi2 Low Mg	0.954985	0.0316349	0.00100077
b4000	aTc_8	Inspi2	0.882194	0.0969755	0.00940424
b4000	aTc_8	Inspi2 Anaerobic	0.920169	0.170865	0.0291949
b4000	aTc_8	Inspi2 Ciprofloxacin	0.898984	0.0624453	0.00389941
b4000	aTc_8	Inspi2 Low Mg	0.938525	0.0477533	0.00228038
b4043	aTc_0	Inspi2	1.0014	0.112904	0.0127473
b4043	aTc_0	Inspi2 Anaerobic	0.991238	0.123847	0.015338
b4043	aTc_0	Inspi2 Ciprofloxacin	0.950297	0.0583759	0.00340775
b4043	aTc_0	Inspi2 Low Mg	1.03808	0.0362349	0.00131297
b4043	aTc_2	Inspi2	0.819824	0.0808807	0.00654169
b4043	aTc_2	Inspi2 Anaerobic	0.913366	0.0747699	0.00559054
b4043	aTc_2	Inspi2 Ciprofloxacin	1.07254	0.156066	0.0243566
b4043	aTc_2	Inspi2 Low Mg	0.943473	0.057924	0.00335519
b4043	aTc_4	Inspi2	0.759673	0.076762	0.0058924
b4043	aTc_4	Inspi2 Anaerobic	1.02074	0.175362	0.0307519
b4043	aTc_4	Inspi2 Ciprofloxacin	0.817188	0.112064	0.0125584
b4043	aTc_4	Inspi2 Low Mg	0.851286	0.0368006	0.00135429
b4043	aTc_6	Inspi2	0.707211	0.0587318	0.00344943
b4043	aTc_6	Inspi2 Anaerobic	0.947294	0.178033	0.0316959
b4043	aTc_6	Inspi2 Ciprofloxacin	0.874907	0.106122	0.0112618
b4043	aTc_6	Inspi2 Low Mg	0.793271	0.0379852	0.00144287
b4043	aTc_8	Inspi2	0.66662	0.0507788	0.00257849
b4043	aTc_8	Inspi2 Anaerobic	0.995114	0.075513	0.00570222
b4043	aTc_8	Inspi2 Ciprofloxacin	0.997619	0.0572918	0.00328235
b4043	aTc_8	Inspi2 Low Mg	0.744595	0.0257703	0.000664111
b4172	aTc_0	Inspi2	1.02789	0.106913	0.0114304
b4172	aTc_0	Inspi2 Anaerobic	0.884827	0.136542	0.0186437
b4172	aTc_0	Inspi2 Ciprofloxacin	1.01252	0.0513204	0.00263378
b4172	aTc_0	Inspi2 Low Mg	1.0389	0.0168194	0.000282892
b4172	aTc_2	Inspi2	1.10212	0.113452	0.0128714
b4172	aTc_2	Inspi2 Anaerobic	0.969781	0.178301	0.0317911
b4172	aTc_2	Inspi2 Ciprofloxacin	1.05641	0.04049	0.00163944
b4172	aTc_2	Inspi2 Low Mg	1.06316	0.0289897	0.000840403
b4172	aTc_4	Inspi2	1.10303	0.0707764	0.0050093
b4172	aTc_4	Inspi2 Anaerobic	0.968059	0.198514	0.0394079
b4172	aTc_4	Inspi2 Ciprofloxacin	1.02266	0.0125217	0.000156793
b4172	aTc_4	Inspi2 Low Mg	1.12215	0.0342711	0.00117451
b4172	aTc_6	Inspi2	1.14692	0.0634051	0.0040202
b4172	aTc_6	Inspi2 Anaerobic	1.08547	0.328128	0.107668
b4172	aTc_6	Inspi2 Ciprofloxacin	1.10567	0.0416086	0.00173127
b4172	aTc_6	Inspi2 Low Mg	1.18309	0.0229976	0.000528891
b4172	aTc_8	Inspi2	1.10427	0.071861	0.005164
b4172	aTc_8	Inspi2 Anaerobic	1.10544	0.202543	0.0410235
b4172	aTc_8	Inspi2 Ciprofloxacin	1.06981	0.0460324	0.00211898
b4172	aTc_8	Inspi2 Low Mg	1.16752	0.0321416	0.00103308
b4203	aTc_0	Inspi2	1.08783	0.115244	0.0132812
b4203	aTc_0	Inspi2 Anaerobic	1.09236	0.25694	0.0660182
b4203	aTc_0	Inspi2 Ciprofloxacin	1.05463	0.0434067	0.00188414
b4203	aTc_0	Inspi2 Low Mg	1.06618	0.0245254	0.000601497
b4203	aTc_2	Inspi2	1.07895	0.101479	0.010298
b4203	aTc_2	Inspi2 Anaerobic	1.13102	0.208557	0.043496
b4203	aTc_2	Inspi2 Ciprofloxacin	1.03657	0.0453152	0.00205347
b4203	aTc_2	Inspi2 Low Mg	1.09241	0.0393255	0.00154649
b4203	aTc_4	Inspi2	1.03491	0.0981464	0.00963272
b4203	aTc_4	Inspi2 Anaerobic	0.863748	0.0852652	0.00727015
b4203	aTc_4	Inspi2 Ciprofloxacin	1.01788	0.0670144	0.00449092
b4203	aTc_4	Inspi2 Low Mg	1.06597	0.00697761	4.87e-05
b4203	aTc_6	Inspi2	1.02056	0.0764315	0.00584178
b4203	aTc_6	Inspi2 Anaerobic	1.05716	0.269809	0.0727968
b4203	aTc_6	Inspi2 Ciprofloxacin	1.01947	0.0589023	0.00346948
b4203	aTc_6	Inspi2 Low Mg	1.06051	0.0172537	0.000297689
b4203	aTc_8	Inspi2	1.03875	0.0710902	0.00505382
b4203	aTc_8	Inspi2 Anaerobic	1.5448	0.859217	0.738254
b4203	aTc_8	Inspi2 Ciprofloxacin	1.02048	0.0290037	0.000841214
b4203	aTc_8	Inspi2 Low Mg	1.06654	0.0272418	0.000742118
b4243	aTc_0	Inspi2	1.05639	0.0844338	0.00712907
b4243	aTc_0	Inspi2 Anaerobic	1.10326	0.245269	0.0601567
b4243	aTc_0	Inspi2 Ciprofloxacin	1.03991	0.0346982	0.00120397
b4243	aTc_0	Inspi2 Low Mg	1.05237	0.0208217	0.000433541
b4243	aTc_2	Inspi2	1.08728	0.133801	0.0179027
b4243	aTc_2	Inspi2 Anaerobic	0.983907	0.123903	0.0153519
b4243	aTc_2	Inspi2 Ciprofloxacin	1.0388	0.0266144	0.000708326
b4243	aTc_2	Inspi2 Low Mg	1.09135	0.0281574	0.000792839
b4243	aTc_4	Inspi2	1.06741	0.11041	0.0121904
b4243	aTc_4	Inspi2 Anaerobic	0.895361	0.222533	0.0495208
b4243	aTc_4	Inspi2 Ciprofloxacin	1.02755	0.0781065	0.00610062
b4243	aTc_4	Inspi2 Low Mg	1.07264	0.0119365	0.000142481
b4243	aTc_6	Inspi2	1.05877	0.106217	0.011282
b4243	aTc_6	Inspi2 Anaerobic	0.965124	0.18915	0.0357776
b4243	aTc_6	Inspi2 Ciprofloxacin	1.09391	0.0423487	0.00179341
b4243	aTc_6	Inspi2 Low Mg	1.09705	0.0304696	0.000928395
b4243	aTc_8	Inspi2	1.08538	0.108665	0.011808
b4243	aTc_8	Inspi2 Anaerobic	1.17485	0.231664	0.0536684
b4243	aTc_8	Inspi2 Ciprofloxacin	1.06833	0.029144	0.000849372
b4243	aTc_8	Inspi2 Low Mg	1.11067	0.0327693	0.00107383
b4373	aTc_0	Inspi2	1.05618	0.0959508	0.00920656
b4373	aTc_0	Inspi2 Anaerobic	0.943926	0.218437	0.0477147
b4373	aTc_0	Inspi2 Ciprofloxacin	1.03996	0.0500196	0.00250196
b4373	aTc_0	Inspi2 Low Mg	1.05936	0.0346884	0.00120329
b4373	aTc_2	Inspi2	1.09491	0.105435	0.0111166
b4373	aTc_2	Inspi2 Anaerobic	1.02971	0.17907	0.0320659
b4373	aTc_2	Inspi2 Ciprofloxacin	1.06524	0.0444078	0.00197205
b4373	aTc_2	Inspi2 Low Mg	1.08132	0.0265548	0.000705158
b4373	aTc_4	Inspi2	1.03813	0.0984644	0.00969523
b4373	aTc_4	Inspi2 Anaerobic	1.02146	0.240506	0.0578431
b4373	aTc_4	Inspi2 Ciprofloxacin	0.962167	0.139666	0.0195067
b4373	aTc_4	Inspi2 Low Mg	1.0388	0.0291741	0.000851128
b4373	aTc_6	Inspi2	1.06741	0.0645322	0.00416441
b4373	aTc_6	Inspi2 Anaerobic	0.901612	0.243449	0.0592673
b4373	aTc_6	Inspi2 Ciprofloxacin	1.05388	0.0662997	0.00439565
b4373	aTc_6	Inspi2 Low Mg	1.05948	0.0152004	0.000231051
b4373	aTc_8	Inspi2	1.02403	0.0994689	0.00989406
b4373	aTc_8	Inspi2 Anaerobic	1.08642	0.324219	0.105118
b4373	aTc_8	Inspi2 Ciprofloxacin	0.974595	0.0416857	0.0017377
b4373	aTc_8	Inspi2 Low Mg	1.03466	0.0831054	0.00690651
