# Supplementary material for: Evolutionary barriers to horizontal gene transfer in macrophage-associated Salmonella
Source: Evol Lett. 2023 May 23;7(4):227–39. doi: 10.1093/evlett/qrad020 (PMC10355182; doi:10.1093/evlett/qrad020)
Supplement: qrad020_suppl_Supplementary_Tables [file qrad020_suppl_supplementary_tables.zip › Supplementary_Table_6.xlsx]

## Sheet: fitted_distributions
Environment	Distribution	AIC	Log Likelihood	One sample KS test
				D statistic	p-value
InSPI2	Gamma	-35.09	19.54	0.17	0.13
	Lognormal	-32.43	18.21	0.18	0.1
	Weibull	-46	25	0.14	0.35
	Normal	-39.51	21.75	0.16	0.21
InSPI2_Hypoxic	Gamma	-38.27	21.13	0.18	0.12
	Lognormal	-35.73	19.86	0.177	0.134
	Weibull	-48.98	26.49	0.19	0.08
	Normal	-42.48	23.24	0.18	0.1
InSPI2_Ciprofloxacin	Gamma	-15.77	9.88	0.14	0.34
	Lognormal	-13.04	8.5	0.15	0.25
	Weibull	-18.56	11.28	0.15	0.22
	Normal	-18.76	11.38	0.14	0.36
InSPI2_Low Mg	Gamma	-25.04	14.52	0.18	0.1
	Lognormal	-22.58	13.29	0.19	0.07
	Weibull	-29.72	16.86	0.13	0.45
	Normal	-28.44	16.22	0.15	0.22
