# Supplementary material for: Evolutionary barriers to horizontal gene transfer in macrophage-associated Salmonella
Source: Evol Lett. 2023 May 23;7(4):227–39. doi: 10.1093/evlett/qrad020 (PMC10355182; doi:10.1093/evlett/qrad020)
Supplement: qrad020_suppl_Supplementary_Tables [file qrad020_suppl_supplementary_tables.zip › Supplementary_Table_8.xlsx]

## Sheet: Sheet1
[J] Translation, ribosomal structure and biogenesis			[K] Transcription	[L] Replication, recombination and repair
[O] Post-translational modification, protein turnover, and chaperones				[T] Signal transduction mechanisms					[V] Defense mechanisms
Environment	Comparison class 1	Comparison class 2	p-values (Wilcoxon Rank Sum Test)
InSPI2	K	J	0.63
InSPI2	L	J	0.52
InSPI2	O	J	0.57
InSPI2	T	J	0.5
InSPI2	V	J	1
InSPI2	L	K	0.39
InSPI2	O	K	0.86
InSPI2	T	K	1
InSPI2	V	K	1
InSPI2	O	L	0.19
InSPI2	T	L	0.39
InSPI2	V	L	0.57
InSPI2	T	O	0.86
InSPI2	V	O	0.86
InSPI2	V	T	0.7
InSPI2_Ciprofloxacin	K	J	0.63
InSPI2_Ciprofloxacin	L	J	0.94
InSPI2_Ciprofloxacin	O	J	0.28
InSPI2_Ciprofloxacin	T	J	0.63
InSPI2_Ciprofloxacin	V	J	0.78
InSPI2_Ciprofloxacin	L	K	1
InSPI2_Ciprofloxacin	O	K	0.11
InSPI2_Ciprofloxacin	T	K	0.7
InSPI2_Ciprofloxacin	V	K	1
InSPI2_Ciprofloxacin	O	L	0.71
InSPI2_Ciprofloxacin	T	L	0.55
InSPI2_Ciprofloxacin	V	L	1
InSPI2_Ciprofloxacin	T	O	0.63
InSPI2_Ciprofloxacin	V	O	0.4
InSPI2_Ciprofloxacin	V	T	0.4
InSPI2_Hypoxic	K	J	1
InSPI2_Hypoxic	L	J	0.28
InSPI2_Hypoxic	O	J	0.68
InSPI2_Hypoxic	T	J	1
InSPI2_Hypoxic	V	J	0.92
InSPI2_Hypoxic	L	K	0.79
InSPI2_Hypoxic	O	K	0.23
InSPI2_Hypoxic	T	K	0.4
InSPI2_Hypoxic	V	K	0.7
InSPI2_Hypoxic	O	L	0.11
InSPI2_Hypoxic	T	L	0.25
InSPI2_Hypoxic	V	L	0.79
InSPI2_Hypoxic	T	O	0.86
InSPI2_Hypoxic	V	O	0.63
InSPI2_Hypoxic	V	T	0.7
InSPI2_LowMg	K	J	0.78
InSPI2_LowMg	L	J	0.94
InSPI2_LowMg	O	J	0.37
InSPI2_LowMg	T	J	0.13
InSPI2_LowMg	V	J	0.5
InSPI2_LowMg	L	K	0.79
InSPI2_LowMg	O	K	0.4
InSPI2_LowMg	T	K	0.4
InSPI2_LowMg	V	K	1
InSPI2_LowMg	O	L	0.9
InSPI2_LowMg	T	L	0.39
InSPI2_LowMg	V	L	0.39
InSPI2_LowMg	T	O	0.4
InSPI2_LowMg	V	O	1
InSPI2_LowMg	V	T	1
