# Supplementary material for: Evolutionary barriers to horizontal gene transfer in macrophage-associated Salmonella
Source: Evol Lett. 2023 May 23;7(4):227–39. doi: 10.1093/evlett/qrad020 (PMC10355182; doi:10.1093/evlett/qrad020)
Supplement: qrad020_suppl_Supplementary_Tables [file qrad020_suppl_supplementary_tables.zip › Supplementary_Table_9.xlsx]

## Sheet: Data_all_genes_RB
GeneNo	STM_Genes (str. 4/74) Locus_tag(old)	STM_Genes (str. 4/74) Locus_tag(new)	b_number	GeneName	Function	COG#	Functional_category	COG_main_category	# of PPI	Sequence-Salmonella
1	STM474_0169	STM474_RS00815	b0119	yacL	UPF0231 family protein	COG3112	S	POORLY.CHARACTERIZED	50	ATGGATTACGAATTTCTGCGCGACGTTACCGGAGGGGTAAAAGTACGAATGTCGATGGGCCACGAGGTGGTCGGTCACTGGTTTAATGAAGAGGTTAAAGACAACCTCTCGCTACTGGATGAAGTAGAACAAGCCGCGCGTACGGTCAAAGGCAGCGAACGCTCCTGGCAACGAGCAGGGCATGAATACACGATCTGGATGGACGGCGAAGAAGTGATGATTCGCGCCAATCAACTGGATTTTTCCGGCGATGAGATGGAAGAGGGGATGAGTTATTACGATGAAGAGAGTTTATCCCTGTGCGGCATGGAGGATTTTCTGCGGGTCGTCGCCGCGTATCGGGAATTCGTCAGTAAAGCCTGA
2	STM474_0181	STM474_RS00875	b0127	yadG	Putative ABC transporter ATPase	COG1131	V	CELLULAR.PROCESSES.SIGNALING	0	ATGACCATTGCGCTGGAACTTCAACAACTTAAAAAAACCTATCCCGGCGGCGTTCAGGCGTTGCGCGGCATAGATTTGCAGGTCGAAGCGGGGGATTTTTACGCGCTTCTGGGGCCAAATGGAGCAGGGAAATCGACCACCATCGGTATTATCAGCTCATTGGTTAATAAAACGTCCGGGCGCGTTAACGTTTTTGGTTACGACCTGGAAAAAGACGTGGTTAACGCCAAGCGACAGCTTGGACTGGTGCCACAGGAGTTTAACTTTAACCCGTTTGAAACGGTGCAACAGATCGTAGTGAATCAGGCGGGTTATTACGGCGTGGAACATAAAGAGGCGGTTTTACGTAGCGAAAAGTATTTAAAACAGCTCGATCTGTGGGAAAAACGTCATGAACGC…
3	STM474_0235	STM474_RS01145	b0179	lpxD	Lipid A synthesis, UDP-3-O-(R-3-hydroxymyristoyl)-glucosamine N-acyltransferase is involved in the third step of lipid A biosynthesis	COG1044	M	CELLULAR.PROCESSES.SIGNALING	46	ATGCCTTCAATTCGACTGGCTGACTTAGCAGAACAGTTGGATGCAGAATTACACGGTGATGGCGATATCGTCATCACCGGCGTTGCGTCCATGCAATCTGCAACAACAGGCCACATTACGTTTATGGTGAATCCTAAGTACCGTGAACACTTAGGTTTATGCCAGGCTTCTGCGGTTGTCATGACGCAGGACGATCTTCCTTTTGCTAAGAGTGCGGCGCTGGTAGTTAAAAATCCCTACCTGACCTACGCGCGCATGGCGCAAATTTTAGATACTACGCCGCAGCCCGCGCAGAATATCGCGCCAAGCGCCGTGATTGATGCGACGGCAACGCTGGGTAGCAATGTTTCAGTCGGCGCGAATGCGGTGATTGAATCTGGCGTACAACTGGGCGATAAC…
4	STM474_0275	STM474_RS0133	b0215	dnaQ	DNA polymerase III epsilon subunit; streptomycin, azaserine resistant; 3' to 5' proofreading, lexA regulon; The epsilon subunit of DNA polymerase III catalyzes the 3' to 5' proofreading exonuclease activity of the holoenzyme	COG0847	L	INFORMATION.STORAGE.PROCESSING	26	ATGAGCACTGCAATTACACGACAGATTGTCCTCGATACCGAAACCACCGGTATGAATCAGATAGGCGCGCACTATGAAGGTCACAAGATTATTGAGATCGGTGCGGTTGAGGTGATAAACCGTCGTCTGACCGGCAACAATTTTCATGTTTACCTGAAGCCCGATCGCCTTGTCGATCCAGAGGCTTTTGGCGTACACGGTATTGCCGATGAGTTTCTGCTGGATAAGCCGGTTTTTGCTGATGTGGTCGATGAGTTTCTTGATTATATCCGCGGCGCGGAGCTGGTCATCCATAACGCATCGTTCGATATCGGCTTTATGGATTATGAGTTTGGTCTGCTTAAACGCGATATTCCTAAAACCAATACTTTCTGCAAAGTTACCGACAGCCTGGCGTTG…
5	STM474_0445	STM474_RS02175	b0423	thiI	tRNA s(4)U8 sulfurtransferase, activated by IscS; ThiS-thiocarboxylate (ThiS-COSH) synthesis; mutant is near-UV resistant;ThiI is a bifunctional enzyme that is required both for the synthesis of the thiazole moiety of thiamine and for the conversion of uridine to 4-thiouridine at position 8 in tRNA	COG0301	JH	INFORMATION.STORAGE.PROCESSING and METABOLISM	0	ATGAAGTTTATCATTAAATTGTTCCCGGAAATCACTATCAAAAGCCAATCTGTGCGTTTGCGCTTTATAAAAATTTTAACCGGGAACATCCGTAACGTTTTAAAGCACTACGATGAGACCCTCGCGGTTGTCCGTCACTGGGATAACATTGAAGTTCGCGCCAAAGATGAAAACCAGCGTCTGGTGATTCGCGACGCGCTGACCCGCATCCCGGGGATTCACCATATTCTTGAAGTCGAAGATGTGCCGTTCACCGATATGCACGACATTTTCGAGAAAGCGTTGGCGCAGTATCGCGAACAGCTTGAAGGCAAAACCTTCTGCGTGCGGGTAAAACGTCGCGGTAAGCATGAGTTTAGCTCCATTGAAGTGGAGCGCTATGTTGGCGGCGGATTAAAT…
6	STM474_0472	STM474_RS02305	b0440	hupB	Histone-like protein HU-beta, HU-1	COG0776	L	INFORMATION.STORAGE.PROCESSING	42	GTGAATAAATCTCAACTGATCGAAAAAATTGCTGCAGGGGCTGATATCTCTAAGGCTGCGGCTGGACGTGCGTTAGATGCGATTATTGCTTCTGTTACCGAATCTCTGAAAGAAGGGGATGACGTTGCACTGGTAGGCTTTGGTACTTTTGCTGTTAAAGAGCGTGCTGCCCGTACTGGTCGCAACCCGCAAACAGGTAAAGAGATCACCATCGCCGCTGCCAAAGTGCCGAGTTTCCGTGCAGGTAAAGCGCTGAAAGACGCGGTAAACTAA
7	STM474_0634	STM474_RS03100	b0607	uspG/ybdQ	Stress protein, induced in stationary phase; native GroEL substrate; heat shock; mutant sensitive to CCCP; dimeric; UspG belongs to the class II (UspF/G) subfamily of universal stress proteins [Kvint03]. UspG possesses intrinsic autophosphorylation and autoadenylation activity; the C-terminal domain of UspG is important for these activities and required for dimerization [Weber06b]. UspG binds to …	COG0589	T	CELLULAR.PROCESSES.SIGNALING	15	ATGTATAAGACAATCATTATGCCGGTTGATGTTTTTGAAATGGAACTTAGCGATAAAGCCATTCGCCACGCTGAGTTTCTGGCGCAACAGGATGGCGTCATTCATCTGTTGCATGTACTGCCTGGGTCCGCGAGCATGAGTCTGCACCGCTTTGCCGCCGACGTGCGTCGCTTTGAAGAACATTTACAGCATGAGGCGGAAACGCGTCTGCAAACGATGGTGGGACACTTCAGTATCGATCCTTCACGAATTAAAACGCATGTTCGCTTTGGTAGCGTGCGCGATGTCGTCAATGAGATGGGCGAAGAACTGGATGCGGATGTCGTGGTAATCGGTTCGCGTAATCCGTCCATCACGACACACCTGTTGGGGTCTAACGCCTCAAGCGTGGTGCGCCAT…
8	STM474_0650	STM474_RS03175	b0623	cspE	Transcription antitermination protein; constitutively-expressed cold shock family protein; negative regulator of cspA transcription; binds and melts RNA; binds ssDNA; dimeric; CspE belongs to the cold shock family of proteins and was shown to be involved in a variety of cellular processes both in vitro and by studying mutants and overexpressing strains. CspE is involved in resistance to camphor-i…	COG1278	K	INFORMATION.STORAGE.PROCESSING	30	ATGTCTAAGATTAAAGGTAACGTTAAGTGGTTTAATGAATCCAAAGGATTCGGTTTCATTACTCCGGAAGATGGCAGCAAAGACGTGTTTGTACACTTCTCTGCAATCCAGACCAATGGTTTTAAAACTCTGGCTGAAGGTCAGCGCGTAGAGTTCGAAATCACTAACGGTGCCAAAGGCCCTTCCGCTGCAAACGTAACTGCTCTGTAA
9	STM474_0669	STM474_RS03275	b0642	leuS	Leucine--tRNA ligase; Leucyl-tRNA synthetase (LeuRS) is a member of the family of aminoacyl tRNA synthetases, which interpret the genetic code by covalently linking amino acids to their specific tRNA molecules. The reaction is driven by ATP hydrolysis. LeuRS belongs to the Class IB aminoacyl tRNA synthetases; apart from sequence motifs within the active site, the different enzymes show little sim…	COG0495	J	INFORMATION.STORAGE.PROCESSING	16	ATGCAAGAGCAATACCGCCCGGAAGAGATAGAATCCAAAGTACAGCTTCACTGGGATGAGAAGCGCACATTTGAAGTGACCGAAGACGAGAGCAAAGAGAAGTATTACTGCCTGTCGATGCTTCCCTATCCTTCTGGCCGACTACACATGGGCCACGTACGTAACTACACCATCGGCGACGTGGTTGCCCGCTACCAGCGTATGCTGGGCAAAAACGTGCTGCAGCCAATCGGCTGGGACGCCTTCGGCCTGCCGGCGGAAGGCGCGGCGGTGAAGAACAACACCGCGCCGGCGCCGTGGACGTACGACAACATCGCGTATATGAAAAACCAGCTAAAAACGCTGGGTTTTGGCTATGACTGGAGCCGTGAAATCGCGACCTGCACCCCGGAATACTAC…
10	STM474_0725	STM474_RS03555	b0695	kdpD	Sensor kinase for the kdp operon; two-component system; has autokinase activity and KdpE-directed phosphotransferase and phosphatase activities; responds to ionic strength, ATP and potassium; dimeric;KdpD is the sensor member of the KdpDE two-component system which responds to changes in internal and/or external potassium ion (K+) concentration and regulates transcription of the kdpFABC operon en…	COG2205	T	CELLULAR.PROCESSES.SIGNALING	4	ATGAACGACGAACCCTTGCGTCCTGATCCGGATCGCTTGTTGGAACAAACGCCCCCGCCCCACCGGGGGAAGTTGAAAATTTTCTTCGGCGCCTGCGCAGGTGTCGGAAAAACCTGGGCGATGCTGGCGCAAGCGCAGCGGCTGCGAGCGCAGGGGCTGGATGTGGTGATCGGCGTGGTAGAGACGCATGGCCGTAAAGAGACCGCCGCACTACTTGACGGGCTGACCATTCTGCCGCCAAAACGTCACTCGCACCGGGGGCGGCAAATCCGCGAATTTGACCTGGATGCCGCCCTCGCCCGGCGTCCGGCGCTGATTTTAATGGATGAGCTGGCGCACAGTAACGCGCCTGGCTCACGCCATCCTAAGCGCTGGCAGGATATTGAAGAGCTGCTGGAA…
11	STM474_0826	STM474_RS04055	b0780	ybhK/yvcK	Putative CofD superfamily transferase, function unknown; dimeric	COG0391	S	POORLY.CHARACTERIZED	33	ATGCGCAATCGTACGCTGGCTGACCTTGATCGTGTCGTTGCCCTCGGCGGAGGGCATGGATTAGGACGCGTCCTCTCCTCGCTTTCTTCATTAGGTTCGCGCCTGACCGGCATTGTGACTACCACAGATAACGGGGGGTCAACTGGCCGTATTCGCCGCTCGGAAGGCGGGATCGCCTGGGGCGATATGCGCAACTGTCTGAATCAGTTAATTACCGAACCTAGCGTCGCGTCCGCTATGTTTGAGTATCGTTTTGGCGGTAATGGCGAACTTTCTGGTCATAACCTCGGAAATTTGATGTTAAAGGCGTTAGATCACCTGAGCGTGCGGCCTCTGGAAGCGATTAATTTAATTCGTAATCTGCTTAAAGTGGACGCGCAGCTGATCCCGATGTCGGAG…
12	STM474_0831	STM474_RS04080	b0785	moaE	Molybdopterin (MPT) synthase, large subunit; chlorate resistance; dimer of dimers with MoaD	COG0314	H	METABOLISM	10	ATGCACGAAACGCGAATTGTAGTCGGCCCTGCGCCGTTTAGCGTCGGGGAGGAATATTCCTGGCTGGCGGCGCGCGACGAAGACGGCGCGGTCGTCACCTTTACCGGAAAAGTGCGCAATCATAACCTGGGCGATAGCGTTAAGGCGCTGACGCTGGAGCATTATCCCGGCATGACTGAGAAAGCTCTGGCGGAGATCGTCGCAAAGGCGCGTTCCCGCTGGCCGCTGGGGCGGGTCACGGTGATTCATCGCGTTGGCGAATTATGGCCGGGCGATGAGATTGTGTTTGTCGGCGTCACCAGCGCGCACCGCAGTAGCGCGTTCGACGCCGGTCAGTTCATTATGGATTATCTGAAAACCCGTGCGCCGTTCTGGAAGCGTGAAGCCACGCCGGAAGGC…
13	STM474_0856	STM474_RS04205	b0812	dps	Stress-induced Fe-binding and storage protein; forms biocrystals with DNA; copper homeostatsis; Dps is a highly abundant protein in stationary-phase E. coli and is required for the normal starvation response	COG0783	P	METABOLISM	21	ATGAGTACCGCTAAACTGGTAAAAACAAAAGCGTCTAATCTGCTTTATACCCGTAACGATGTATCAGAGAGCGATAAAAAAGCGACGGTTGAGTTGCTTAATCGTCAGGTGATCCAGTTCATTGACCTGTCGCTGATCACGAAACAGGCCCACTGGAACATGCGCGGTGCTAACTTTATTGCCGTTCATGAGATGCTGGATGGCTTCCGTACCGCACTGACCGATCATCTGGATACTATGGCCGAGCGCGCCGTACAGCTTGGCGGTGTGGCGTTAGGCACCACGCAAGTTATCAACAGCAAAACTCCACTGAAAAGCTATCCGCTCGACATCCATAACGTGCAGGATCACTTAAAAGAACTGGCCGATCGCTACGCTGTTGTCGCTAATGATGTTCGC…
14	STM474_0930	STM474_RS04580	b0880	cspD	Inhibitor of DNA replication; cold shock protein homolog, not cold shock inducible; stationary phase and starvation inducible; lethal when overproduced; persistance gene	COG1278	K	INFORMATION.STORAGE.PROCESSING	37	ATGGAAACGGGTACTGTAAAGTGGTTCAACAATGCCAAAGGGTTTGGTTTCATCTGCCCTGAAGGCGGCGGCGAGGATATTTTCGCCCATTATTCCACCATTCAAATGGATGGTTACAGAACGCTTAAAGCCGGACAGTCTGTCCGGTTTGATGTCCACCAGGGGCCAAAAGGCAATCACGCCAGCGTCATCGTGCCCATCGAAGCAGAGGCCGTTGCATAG
15	STM474_0932	STM474_RS04590	b0882	clpA	ATPase subunit of ClpAP ATP-dependent protease; protease Ti; molecular chaperone	COG0542	O	CELLULAR.PROCESSES.SIGNALING	60	ATGCTCAATCAAGAACTGGAACTCAGTTTAAACATGGCTTTCGCCAGAGCGCGCGAGCACCGTCATGAGTTTATGACCGTCGAGCATCTGTTGCTGGCGCTGCTCAGCAACCCATCGGCTCGCGAAGCGCTGGAAGCATGCTCCGTGGATCTGGTGGCGCTCCGTCAGGAACTCGAAGCCTTCATTGAACAAACCACACCCGTACTGCCTGCCAGTGAAGAAGAGCGTGATACGCAGCCGACGTTAAGTTTCCAGCGTGTCCTGCAACGTGCCGTCTTCCACGTTCAGTCTTCCGGGCGTAGTGAAGTGACTGGCGCGAATGTGCTGGTGGCTATCTTTAGCGAACAGGAATCACAGGCGGCTTATCTGCTGCGCAAGCATGAAGTGAGCCGTCTGGAT…
16	STM474_0948	STM474_RS04670	b0891	lolA	Periplasmic protein responsible for sorting and transporting lipoproteins to outer membrane	COG2834	M	CELLULAR.PROCESSES.SIGNALING	11	ATGATGAAAAAAATGGCAATCGCCTGTGCATTACTTTCAAGCGTTGTAGCCAGCAGCGTATGGGCTGACGCCGCCAGCTCTCTGAAAAGCCGTCTGGATAAAGTGAGCAGCTTTCATGCCACCTTTACTCAAAAAGTCACCGATGGCAGCGGTGCCGCGGTGCAGGAGGGACAGGGTGATTTATGGGTTAAGCGGCCAAATCTATTCAACTGGCATATGACGCAACCTGACGAGAGTATTCTGGTTTCTGACGGCAAAACGTTATGGTTCTATAACCCGTTTGTAGAACAGGCTACCGCCACGTGGTTGAAAGATGCCACTGGAAATACACCGTTTATGCTGATTGCCCGCAACCAGGCCAGCGACTGGCAGCAGTATAATATTAAGCAGGACGGCGAT…
17	STM474_1053	STM474_RS05210	b0948	rlmL/rlmKL	Fused 23S rRNA m(2)G2445 and m(7)G2069 methyltransferase; SAM-dependent	COG0116	J	INFORMATION.STORAGE.PROCESSING	27	ATGAATTCTCTGTTTGCCAGTACGGCCCGCGGGCTGGAAGAGCTGTTAAAAACTGAACTGGAAAAACTGGGCGCCGTAGGGTGTCAGGTTGTTCAGGGTGGGGTCCATTTTCAGGGCGACACGCGGCTTATTTACCAGAGCCTGATGTGGAGCCGCCTGGCCTCGCGTATTATCCTGCCGATGGGTGAGTGCAAGGTCTACAGCGATCTCGATCTTTACCTCGGCGTTCAGGCGATAAACTGGACAGAGATTTTTAATCCTGGCGCGACGTTTGCGGTGCATTTCAGCGGCCTGAACGACACCATCCGTAATAGTCAGTATGGCGCGATGAAAGTTAAAGACGCGATTGTCGATGCGTTTACGCGGAAAAATCTTCCGCGTCCAAATGTGGACCGCGAA…
18	STM474_1105	STM474_RS05465	b1000	cbpA	DnaK co-chaperone, binds curved DNA	COG2214	O	CELLULAR.PROCESSES.SIGNALING	44	ATGGAACTTAAGGATTATTACGCCATTATGGGCGTGAAACCGACGGACGATCTCAAGACGATTAAGACCGCCTATCGCCGACTGGCCCGCAAGTACCATCCAGATGTCAGCAAAGAACCCGATGCCGAAGCCCGTTTCAAAGAGGTTGCTGAAGCATGGGAAGTGCTGAGTGATGAGCAACGGCGCGCCGAGTATGACCAGTTATGGCAACACCGTAACGATCCACAATTTAATCGCCAGTTCCAGCAACACGAAGGCCAGCCGTATAACGCTGAAGATTTTGATGATATTTTCTCGTCTATTTTTGGTCAGCACGGTCGCCATTCGCATCACCGCCACGCCGCACGCGGTCATGATATCGAAATTGAAGTGGCGGTATTCCTGGAAGAAACGCTGGAA…
19	STM474_1181	STM474_RS05840	b1084	rne	RNase E; component of RNA degradosome; mRNA turnover; 5S and 16S RNA maturation	COG1530	J	INFORMATION.STORAGE.PROCESSING	44	ATGAAAAGAATGTTAATCAACGCGACTCAGCAGGAAGAGTTGCGCGTCGCCCTTGTAGATGGGCAGCGTCTGTACGATCTGGATATAGAAAGCCCCGGACACGAGCAGAAAAAAGCGAACATCTATAAAGGCAAAATTACCCGTATTGAACCGAGCCTGGAAGCGGCTTTTGTTGATTACGGCGCAGAACGCCACGGTTTCCTCCCGTTAAAAGAAATTGCCCGCGAATATTTCCCCGCTAACTACAGCGCTCATGGTCGCCCGAACATTAAAGACGTGTTACGCGAAGGCCAGGAAGTCATTGTTCAAATCGATAAAGAAGAGCGCGGCAACAAAGGCGCGGCGTTAACCACCTTTATCAGTCTGGCGGGCAGCTACCTGGTACTGATGCCGAATAAC…
20	STM474_1193	STM474_RS05900	b1094	acpP	Acyl carrier protein ACP	COG0236	IQ	METABOLISM	39	ATGAGCACTATCGAAGAACGCGTTAAGAAAATTATCGGCGAACAGCTGGGCGTTAAGCAGGAAGAAGTAACCAACAATGCTTCTTTCGTTGAAGACCTGGGCGCAGATTCTCTTGACACCGTTGAGCTGGTAATGGCTCTGGAAGAAGAGTTTGATACTGAGATTCCGGACGAAGAAGCTGAGAAAATCACCACCGTTCAGGCTGCCATTGATTACATCAACGGCCACCAGGCGTAA
21	STM474_1302	STM474_RS06450	b1763	topB	Topoisomerase III; mutR phenotype is decreased deletion formation between short repeats	COG0550	L	INFORMATION.STORAGE.PROCESSING	34	ATGCGGTTGTTTATTGCCGAAAAACCGAGTCTGGGGCGCGCCATTGCGGATGTGCTGCCAAAACCGCACCGTAAAGGCGATGGTTTTATTGAGTGCGGAAACGGGCAGGTCGTCACCTGGTGTATTGGTCATTTGCTGGAACAGGCGCAGCCGGATGCGTATGACAGCCGTTATGCGCGCTGGAATCTGGCTGACCTGCCTATCGTGCCGGAAAAATGGCAGCTTCAGCCTCGTCCTTCCGTCACCAAACAGCTCAATGTGATTAAGCGCTTTTTGCATCAAGCCGGTGAAATTATTCACGCCGGCGACCCGGATCGCGAAGGGCAGCTTCTGGTTGATGAAGTGCTGGATTATCTCCAGCTTCCTGCCGAAAAGCGCCAGCAGGTGCGGCGTTGTCTG…
22	STM474_1338	STM474_RS06630	b1718	infC	Translation initiation factor IF-3; unusual AUU start codon	COG0290	J	INFORMATION.STORAGE.PROCESSING	47	ATTAAAGGCGGAAAACGAGTTCAAACGGCGCGTCCGAATCGTATTAATAGCGAAATTCGCGCGCAAGAAGTTCGCTTAACAGGTCTGGAAGGCGAGCAGCTTGGTATTGTGAGTCTGAGAGAAGCTCTGGAAAAAGCTGAAGAAGCCGGAGTAGACTTAGTCGAAATCAGCCCTAACGCCGAGCCGCCGGTTTGTCGTATAATGGATTACGGCAAATTCCTCTATGAAAAGAGTAAGTCTTCTAAGGAACAGAAGAAAAAGCAAAAAGTTATCCAGGTGAAGGAAATTAAATTCCGTCCTGGGACAGATGAAGGCGACTATCAGGTAAAACTCCGCAGCCTGATTCGCTTTCTCGAAGAGGGCGATAAGGCCAAAATCACGCTGCGTTTCCGCGGTCGT…
23	STM474_1370	STM474_RS06785	b1686	ydiI	DHNA-CoA thioesterase, menaquinone biosynthesis; 1,4-dihydroxy-2-naphthoyl-CoA hydrolase	COG2050	Q	METABOLISM	2	TTGATCTGGAAACGTGAAGTGACCCTCGATGCGCTTAATGCGATGGGGGAAGGGAATATGGTTGGCCTGCTTGATATCCGCTTTGAGCGTATTGGGGACGATACGCTGGAAGCGACAATGCCCGTCGATCATCGCACCAAACAGCCGTTCGGCTTGCTGCATGGCGGAGCGTCTGTGGTGCTGGCGGAAAGTATCGGCTCGGTCGCAGGTTATCTGTGTACGCAGGGGGAGCAAAAGGTGGTGGGGCTGGAGGTGAATGCCAACCATGTACGGTCGGCGCGTCAGGGGCGCGTACGAGGCGTCTGTAAAGCGTTGCATACCGGGGCTCGCCATCAGGTCTGGCAGATAGAGATCTTTGATGAACAGGGACGTCTGTGCTGTTCTTCGCGTCTTACTACA…
24	STM474_1709	STM474_RS08465	b1290	sapF	Antimicrobial peptide ABC transporter ATPase in Salmonella. In E.coli it is part of a putrescine export transport system, does not play a role in resistance to antimicrobial peptides (PubMed:27803167).	COG4167	V	CELLULAR.PROCESSES.SIGNALING	3	ATGGTGGAAACTCTGCTTGAAGTGCGCAACCTGAGTAAAACCTTTCGCTACCGGACAGGATGGTTTCGTCGCCAGACCGTCGACGCCGTGAAACCATTAAGCTTTACGCTTCGTGAGCGTCAGACCCTGGCCATTATCGGCGAAAACGGTTCCGGCAAATCCACGCTGGCGAAGATGCTGGCCGGCATGATTGAACCCACCAGCGGCGAGCTTCTTATTGACGATCATCCCCTGCATTACGGCGACTATTCGTTTCGAAGCCAACGTATTCGAATGATTTTTCAGGACCCCTCAACGTCACTGAATCCACGTCAACGTATTTCGCAGATCCTTGACTTCCCCCTGCGCCTTAATACCGATCTGGAGCCGGAACAGCGGCGCAAACAGATTGTCGAGACG…
26	STM474_1978	STM474_RS09735	b1913	uvrC	Excision nuclease subunit C; repair of UV damage to DNA; multicopy causes mucoidy	COG0322	L	INFORMATION.STORAGE.PROCESSING	44	GTGAGTGAAATATTTGACGCAAAGGCGTTTTTGAAAACCGTTACCAGCCAACCCGGTGTCTATCGTATGTATGACGCCGGCGGTACGGTTATTTATGTCGGTAAAGCAAAAGACCTGAAAAAGCGTCTTTCCAGCTACTTTCGCAGCAACCTGGCTTCGCGTAAAACCGAAGCGCTAGTTGCGCAAATTCAACACATTGATGTCACGGTAACGCATACCGAAACGGAAGCGCTGCTGCTTGAGCATAATTACATCAAGTTGTATCAACCGCGTTACAACGTGTTGTTGCGTGATGATAAATCCTATCCTTTTATTTTTCTGAGCGGCGATACCCATCCGCGTCTGGCGATGCACCGTGGCGCCAAACATGCGAAAGGCGAGTACTTCGGCCCATTTCCT…
27	STM474_2487	STM474_RS12250	b2341	fadJ	Multifunctional anaerobic fatty acid oxidation complex FadIJ; has 3-hydroxyacyl-CoA dehydrogenase and medium-long-chain-length enoyl-CoA hydratase activities; probable beta-hydroxybutyryl-CoA epimerase and dodecenoyl-CoA-delta-isomerase,enoyl-CoA hydratase/epimerase and isomerase/3-hydroxyacyl-CoA dehydrogenase	COG1024, COG1250	I	METABOLISM	6	ATGACTACCACATCAGCTTTTATGCTTAACGTGCGTCTGGATAATGTCGCGGTTGTCGCTATTGATGTCCCTGGAGAAAAGGTGAACACCCTGAAAGCGGAGTTTGCCACGCAGGTACGCGCCATCCTGAAGCAGATCCGGGAAAATAAAGCGTTGCAGGGCGTTGTTTTTATCTCAGCCAAAGCAGATAACTTTATTGCTGGCGCTGATATCAACATGATAGGTCACTGCCAAAACGCGCAGGAAGCGGAAACGCTGGCGCGTCAGGGACAGCAACTGATGGCGGAGATCCAGGCGTTGCCTGTTCCGGTTATCGCCGCCATTCACGGCGCCTGTCTGGGGGGCGGCCTTGAAATGGCGCTGGCCTGCCATCGGCGCATCTGTACCGACGACGTTAAA…
28	STM474_2647	STM474_RS13035	b2530	iscS/nifS	(iscS)Cysteine desulfurase, PLP-dependent; used in synthesis of Fe-S clusters and 4-thiouridine; ThiI transpersulfidase; TusA transpersulfidase; YnjE transpersulfidase; MoaD transpersulfidase; pyridoxal phosphate cofactor linked to Lys206	COG1104	E	METABOLISM	11	ATGAAATTACCGATTTATCTCGACTACTCCGCAACCACGCCGGTGGACCCGCGTGTTGCCGAGAAAATGATGCAGTTTCTGACCCTGGACGGAACCTTTGGGAACCCGGCGTCTCGTTCACACCGTTTCGGCTGGCAGGCTGAAGAAGCCGTCGATATCGCCCGCAACCAGATTGCTGAACTGGTCGGCGCCGACCCGCGTGAAATCGTCTTTACCTCAGGGGCGACGGAGTCTGATAACCTGGCGATTAAAGGCGCTGCCAACTTTTATCAGAAAAAAGGCAAGCACATCATCACCAGCAAGACCGAGCACAAAGCGGTGCTGGACACCTGCCGTCAGCTTGAGCGCGAAGGGTTTGAAGTGACCTACCTGGCGCCGCAGCGCAACGGCATCATCGAT…
29	STM474_2756	STM474_RS13575	b2576	srmB	ATP-dependent RNA helicase, 50S ribosomal subunit biogenesis; suppresses 50S ribosome assembly defect of rplX(ts); required for effiicient ribosomal 50S subunit assembly; stabilizes exposed mRNA, possibly by protecting or destabilizing secondary structure	COG0513	LKJ	INFORMATION.STORAGE.PROCESSING	30	ATGACTGTAACGACTTTTTCCGAACTTGAACTCGACGAAAGCCTGCTGGATGCCCTCCAGGATAAAGGTTTCACTCGCCCGACCGCCATTCAGGCTGCCGCCATTCCGCCTGCGCTCGATGGCCGTGATGTACTCGGTTCTGCGCCGACAGGCACCGGTAAAACGGCGGCATATCTGCTGCCGGCGTTGCAGCACCTGCTCGACTTTCCGCGTAAAAAATCGGGGCCGCCGCGCATTCTGATCCTGACGCCAACCCGCGAACTGGCAATGCAGGTTGCCGATCACGCTCGTGAACTGGCTAAGCATACTCATCTGGATATCGCCACGATTACCGGCGGCGTGGCCTATATGAACCATGCTGAAGTGTTTAGCGAAAACCAGGATATCGTGGTCGCCACG…
30	STM474_3293	STM474_RS16255	b2990	hybG	Hydrogenase 2 accessory protein; chaperone-like function	COG0298	O	CELLULAR.PROCESSES.SIGNALING	7	ATGTGTATTGGCGTCCCCGGTCAGGTGCTGGCCGTCGGAGATGATATTCACCAGCTTGCGCAGGTGGAAGTGTGTGGCATCAAACGTGATGTCAATATTGCTCTGATTTGTGAAGGTAAGCCAGCCGATCTGATAGGGCAATGGGTATTGGTACACGTTGGTTTTGCCATGAGCATCATTGACGAAGACGAAGCGAAAGCCACGTTAGATGCGCTGCGCCGCATGGAGTACGACATCACCAGCGCGTGA
31	STM474_3310	STM474_RS16335	b3006	exbB	Uptake of enterochelin; resistance or sensitivity to colicins; similarity with TolQ	COG0811	U	CELLULAR.PROCESSES.SIGNALING	3	GTGGGTAATAATTTGATGCAGACGGATCTTTCCGTCTGGGGCATGTATCAGCACGCCGATATTGTCGTGAAGTGCGTGATGATTGGTTTGATTCTGGCGTCAGTCGTCACCTGGGCTATCTTCTTCAGTAAAAGCGTTGAATTTTTCACGCAAAAGCGCCGCTTAAAGCGCGAACAACTGCAATTAGCCGATGCGCGCTCTTTAGATCAGGCTTCCGACATTGCGGCAGGTTTCAGCGCAAAAAGCCTCAGCGCACAGCTCATCAATGAAGCGCAGAATGAACTGGAACTCTCTCAGGGCAGCGAAGATAACGAAGGGATTAAAGAACGTACCGGCTTCCGTCTGGAACGTCGCGTCGCAGCGGTGGGCCGCTACATGGGACGAGGCAACGGTTATCTG…
32	STM474_3369	STM474_RS16620	b3071	yqjI	Transcriptional repressor for yqjH, nickel- or iron-inducible; autorepressor	COG1695	K	INFORMATION.STORAGE.PROCESSING	1	ATGATGCAAAATCAACATGAAGGGTGTTGCAAAAACCGGGATCATATGCACGATGGTTGCTGCAAAGATCGAGAACATCAGCATGAAGGCTGCCATAGCGCGCATCAGCATGAGAACGCCAGTTGCGGCGGCGAGCACCGTCACGGACACGGCTGTGGTCGTCATGGACAGGGCGGTGGTCGACGTCAGCGATTTTTTGGCCACGGGGAACTTCGGCTGGTCATTCTTGATATCCTGACCCGGGACGCCAGCCACGGCTATGAACTGATTAAAGCGATAGAAAACCTGACGGGGGGCGGCTATACGCCAAGCGCTGGTGTGATCTACCCTACGCTGGATTTTTTACAGGATCAGCAATTTATCACGATTAGCGACGAAGAAGGCGGGCGGAAAAAAATC…
33	STM474_3440	STM474_RS16950	b3164	pnp	Polynucleotide phosphorylase; exoribonuclease; PNPase component of RNA degradosome; cold shock protein required for growth at low temperatures	COG1185	J	INFORMATION.STORAGE.PROCESSING	46	TTGCTTAATCCGATCGTTCGTAAATTCCAGTACGGTCAGCATACCGTTACGCTGGAAACTGGCATGATGGCGCGTCAGGCCACTGCCGCTGTTATGGTAAGCATGGATGACACCGCCGTATTCGTTACCGTTGTCGGCCAGAAAAAAGCCAAGCCAGGCCAGGACTTCTTCCCACTGACCGTTAACTATCAGGAGCGTACCTACGCTGCTGGTCGTATCCCGGGCAGCTTCTTCCGTCGTGAAGGCCGTCCAAGCGAAGGCGAAACCCTGATCGCGCGTCTGATTGACCGCCCGGTTCGTCCGCTGTTCCCGGAAGGCTTCGTTAACGAAGTGCAGGTTATCGCGACCGTCGTTTCCGTTAACCCGCAGGTTAACCCGGATATCGTGGCGATGATCGGC…
35	STM474_3682	STM474_RS18130	b3417	malP	Maltodextrin phosphorylase	COG0058	G	METABOLISM	25	ATGTCACAGCCAACCTTCAATAAAGATCAATTCCAGGCCGCCCTGACGCGTCAGTGGCAGCGTTTCGGTTTACTGTCGGCGTCCGACATGACGCCTCGTCAGTGGTGGCAGGCCGTTAGCGGCGCGCTGGCGGAATTACTGAGCGCGCAACCGGTAGCGCAGCCGACGAAAGGCCAGCGTCATGTGAACTACATTTCGATGGAATTTTTGATTGGCCGCCTGACGGGAAATAACCTGTTAAATCTGGGATGGTACCAGGACGTTAGCGATGTACTGAAAGCGCACGATATTAATCTGACCGATCTGCTGGAAGAGGAAGTCGATCCGGCGCTCGGCAACGGTGGTCTGGGACGTCTGGCCGCCTGCTTCCTCGATTCGATGGCCACCGTCGGGCAGTCC…
36	STM474_3828	STM474_RS18840	b3560	glyQ	Glycine--tRNA ligase, alpha-subunit	COG0752	J	INFORMATION.STORAGE.PROCESSING	25	ATGCAAAAGTTTGATACCAGGACCTTCCAGGGCTTGATCCTGACCTTACAGGATTACTGGGCTCGCCAGGGCTGCACCATTGTTCAACCATTGGACATGGAAGTCGGCGCGGGAACTTCTCATCCAATGACCTGCCTGCGCGCGCTGGGGCCAGAGCCGATGGCGACTGCCTATGTGCAGCCTTCTCGTCGTCCGACCGATGGCCGCTACGGCGAAAACCCGAACCGCTTACAGCACTACTATCAGTTCCAGGTAGTGATTAAGCCGTCTCCGGACAACATTCAGGAGCTGTATCTCGGTTCTCTGAAAGAGCTGGGTATGGACCCGACCATTCACGATATCCGTTTCGTGGAAGATAACTGGGAGAACCCGACGCTGGGCGCCTGGGGACTCGGCTGG…
37	STM474_3854	STM474_RS18975	b3590	selB	Elongation factor promoting selenocysteine incorporation; specific for selenocysteyl tRNA	COG3276	J	INFORMATION.STORAGE.PROCESSING	36	ATGATTATTGCAACTGCCGGACACGTAGACCACGGTAAAACGACGTTGCTCCAGGCGATTACCGGGGTCAATGCCGATCGCCTGCCGGAAGAGAAAAAACGCGGGATGACTATCGATCTGGGCTACGCCTATTGGCCGCAGCCGGATGGTCGTGTGCTGGGCTTTATCGATGTGCCTGGGCATGAAAAATTCCTCTCTAACATGCTGGCGGGCGTAGGCGGTATCGATCACGCTTTGCTGGTGGTCGCCTGTGATGACGGCGTCATGGCGCAAACGCGCGAGCATTTACAGATCCTACAACTGACGGGTAATCTCCAGCTCACCGTCGCGCTGACCAAAGCCGATCGCGTGGACGAGGCGCGTATCGGTGAAGTACGTGAAGAGGTACTGGCGGCGCTC…
38	STM474_3861	STM474_RS19010	b3602	yibL	Ribosome-associated DUF2810 family protein, function unknown	NULL	-	-	21	ATGAAAGAAGTTGAAAAAAACGAAATTAAACGCCTGAGCGATCGTCTTGACGCTATTCGCCACCAGCAGGCAGGTCTCTCTCTGGTTGAATCCGCCGATAAATACGCGGAGCTGGAAAAAGAAAAAGAGACGCTAGAAGCAGAAATTATCCGTCTGCGCGAAGTACACAGCCAGAAACTGAGTAAAGAAGCGCAGAAGCTGATGAACCTGCCGTTTCGCCGCGCGATCACTAAAAAAGAGCAGGCCGACATGGGCAAGTTGAAGAAAAGCGTGCGTGGCCTGATTGTTGTCCACCCGATGACGGCGCTGGGCCGGGAAATGGGGCTCAAAGAGATGACAGGTTTCGCGAAGAGCGAGTTCTAA
39	STM474_3984	STM474_RS19605	b3686	ibpB	Chaperone, heat-inducible protein of HSP20 family	COG0071	O	CELLULAR.PROCESSES.SIGNALING	10	ATGCGTAACTACGATTTATCCCCACTGCTGCGTCAATGGATCGGTTTTGACAAGCTGGCCAATGCGCTGCAAAACAGCGGCGAAAGCCAGAGCTTCCCGCCCTATAACATCGAAAAAAGCGACGATAACCATTATCGCATTACCTTAGCGTTAGCCGGTTTCCGTCAGGAAGATCTGGATATTCAACTGGAAGGCACGCGCCTGACGGTGAAAGGTACGCCGGAACAGCCGGAAAACGAGCCCAAATGGTTACATCAGGGCCTGGTCATGCAGCCTTTTAGCCTGAGCTTTACGCTGGCTGAGAATATGGAAGTTTCCGGCGCGACGTTTACCAACGGCCTGCTGCATATTGATTTAACCCGCAACGAGCCGGAAACCATTGCGCCGCAGCGTATCGCC…
40	STM474_4033	STM474_RS19845	b3725	pstB	Phosphate ABC transporter ATPase	COG1117	P	METABOLISM	19	ATGAGTATGGTTGAAACTGCCCCGAGTAAGATTCAGGTTCGTGATTTGAACTTCTACTACGGCAAATTCCATGCCCTGAAGAACATTAATCTGGATATCGCGAAGAATCAGGTAACGGCATTTATCGGGCCATCCGGCTGCGGTAAATCAACGCTACTGCGTACCTTCAATAAAATGTATTCGCTTTATCCGGAGCAGCGCGCGGAAGGTGAAATTCTGCTGGATGGCGACAATATTCTCACCAACACCCAGGATATCGCGCTGCTGCGCGCAAAAGTGGGGATGGTATTCCAGAAGCCGACGCCGTTCCCGATGTCCATCTATGACAATATCGCCTTTGGCGTGCGTCTGTTTGAGAAGCTGTCTCGCGCCGATATGGACGAGCGCGTGCAGTGGGCG…
41	STM474_4356	STM474_RS21405	b4000	hupA	Histone-like protein HU-alpha, HU-2	COG0776	L	INFORMATION.STORAGE.PROCESSING	54	ATGAACAAGACTCAACTGATTGATGTAATTGCAGACAAAGCAGAACTGTCCAAAACCCAGGCTAAAGCTGCTCTGGAATCCACTCTGGCTGCTATTACTGAGTCTCTGAAAGAAGGCGATGCTGTACAACTGGTTGGTTTCGGTACCTTCAAAGTGAACCACCGTGCTGAGCGCACTGGCCGTAACCCACAGACCGGTAAAGAAATCAAAATCGCCGCCGCTAACGTACCGGCGTTTGTTTCTGGTAAAGCTCTGAAAGACGCAGTTAAGTAA
43	STM474_4431	STM474_RS21750	b4043	lexA	Global regulator (repressor) for SOS regulon; dimeric	COG1974	KT	INFORMATION.STORAGE.PROCESSING and CELLULAR.PROCESSES.SIGNALING	7	ATGAAAGCGTTAACGGCCAGGCAACAAGAGGTGTTTGATCTCATCCGGGATCACATCAGCCAGACAGGTATGCCACCGACGCGTGCGGAAATCGCGCAGCGTTTGGGGTTCCGTTCCCCAAACGCGGCGGAAGAACACCTTAAAGCGCTGGCGCGCAAAGGGGTGCTTGAAATCGTTTCCGGCGCATCGCGAGGTATCCGTCTGTTACAGGAAGAAGAGGACGGATTACCGCTTGTCGGGCGTGTCGCGGCGGGTGAACCGCTTCTGGCGCAGCAGCATATTGAAGGCCATTACCAGGTCGATCCTTCGCTGTTCAAACCCAGCGCCGATTTCCTGCTGCGCGTGAGCGGTATGTCGATGAAAGACATCGGTATTATGGATGGGGATTTGCTGGCGGTA…
44	STM474_4558	STM474_RS22390	b4172	hfq	Global regulator of sRNA function; host factor for RNA phage Q beta replication; HF-I; DNA- and RNA-binding protein; RNA chaperone; binds ATP and RNAP	COG1923	T	INFORMATION.STORAGE.PROCESSING	64	ATGGCTAAGGGGCAATCTTTACAAGATCCGTTCCTGAACGCATTGCGTCGGGAACGTGTTCCAGTTTCTATTTATTTGGTGAATGGTATTAAGCTGCAAGGTCAAATCGAGTCCTTTGATCAGTTCGTGATCCTGTTGAAGAACACGGTCAGCCAGATGGTTTATAAGCACGCGATTTCTACTGTTGTCCCGTCTCGCCCGGTTTCCCATCACAGCAACAATGCCGGTGGCGGCGCCAGCAATAACTACCATCACGGTAGCAACGCGCAGGGGTCTACTGCGCAACAGGACAGCGAAGAGACTGAATAA
46	STM474_4591	STM474_RS22555	b4203	rplI	50S ribosomal subunit protein L9	COG0359	J	INFORMATION.STORAGE.PROCESSING	50	ATGCAAGTTATTCTGCTTGATAAAGTAGCAAACCTGGGTAGCCTGGGTGATCAGGTTAACGTTAAAGCGGGCTATGCTCGTAACTTCCTGGTACCAAAGGGTAAAGCTGTTCCGGCTACCAAGAAAAACGTTGAATACTTCGAAGCACGTCGCGCTGAACTGGAAGCTAAACTGGCTGACGTTCTGGCTGCTGCAAATGCACGCGCAGAGAAAATCAACGCCCTGGAAACCGTTACTATCGCGTCTAAAGCAGGCGACGAAGGTAAACTGTTCGGTTCCATCGGTACTCGCGACATCGCTGACGCTGTGACTGCGGCTGGCGTTGACGTGGCTAAGAGCGAAGTTCGTCTGCCGAACGGCGTTCTGCGTACCACTGGCGAACACGAAGTGAACTTCCAG…
47	STM474_4656	STM474_RS22875	b4243	ridA/yjgF	(ridA)Enamine/imine deaminase, reaction intermediate detoxification (yjgF)putative translation initiation inhibitor	COG0251	V	CELLULAR.PROCESSES.SIGNALING	1	ATGAGCAAAACTATTGCGACGGAAAATGCACCAGCAGCAATCGGCCCATACGTACAGGGCGTTGACCTGGGTAGCATGGTAATCACTTCCGGTCAGATCCCGGTCGATCCGAAAACCGGTGCCGTAGCGGAAGACGTATCCGCTCAGGCACGTCAGTCGCTGGAAAACGTTAAAGCTATCGTGGAAGCCGCTGGCCTGAAAGTAGGCGACATTGTGAAAACGACCGTATTCGTGAAAGACCTGAACGATTTCGCGACCGTCAACGCCACCTACGAAGCCTTCTTCACCGAGCACAACGCCACCTTCCCGGCGCGTTCCTGCGTGGAAGTTGCCCGTCTGCCGAAAGACGTGAAAATTGAGATTGAAGCGATCGCTGTTCGTCGCTAA
48	STM474_4762	STM474_RS23385	b4373	rimI	Ribosomal protein S18 N-acetyltransferase; modification of 30S ribosomal subunit protein S18; acetylation of N-terminal alanine	COG0456	J	INFORMATION.STORAGE.PROCESSING	1	ATGAACACGATTTCTATCCTCAGCACGACCGATCTCCCCGCAGCCTGGCAGATTGAGCAACGCGCTCATGCGTTTCCGTGGAGCGAAAAAACGTTTTTCGGCAACCAGGGCGAACGGTATCTCAACCTTAAGCTGACCGCTGATGACAGAATGGCCGCGTTTGCCATTACACAGGTGGTGCTGGACGAAGCGACGCTGTTCAATATCGCCGTCGATCCGGATTTTCAGCGTCGGGGGCTGGGGCGTATGCTGCTTGAGCATCTGATTGATGAACTGGAAACGCGCGGTGTTGTAACGCTATGGCTGGAGGTACGCGCCTCTAACGCTGCCGCCATCGCGCTGTATGAAAGTCTGGGGTTTAACGAGGCGACGATTCGCCGCAATTACTATCCCACGGCA…
