# Supplementary material for: Evolutionary barriers to horizontal gene transfer in macrophage-associated Salmonella
Source: Evol Lett. 2023 May 23;7(4):227–39. doi: 10.1093/evlett/qrad020 (PMC10355182; doi:10.1093/evlett/qrad020)
Supplement: qrad020_suppl_Supplementary_Tables [file qrad020_suppl_supplementary_tables.zip › Supplementary_Table_10.xlsx]

## Sheet: Sheet1
Table 10 a: Wilcoxon Signed Rank test
	InSPI2	InSPI2 Hypoxic	InSPI2 Ciprofloxacin	InSPI2 Low Mg
InSPI2	_	p < 0.05	0.141	p < 0.0001
InSPI2 Hypoxic	-2.13	_	p < 0.05	0.288
InSPI2 Ciprofloxacin	-1.562	-2.357	_	p < 0.0001
InSPI2 Low Mg	-4.176	-1.061	-4.363	_
FDR corrected p-values (upper diagonal) and Z statistic (lower diagonal) for pairwise comparisons using two-sided Wilcoxon Signed Rank test. Comparisons significant with α = 0.05 are shaded.
Table 10 b: Kolmogorov-Smirnov test
	InSPI2	InSPI2 Hypoxic	InSPI2 Ciprofloxacin	InSPI2 Low Mg
InSPI2	_	0.294	0.239	0.363
InSPI2 Hypoxic	0.232	_	0.21	0.624
InSPI2 Ciprofloxacin	0.255	0.279	_	p < 0.01
InSPI2 Low Mg	0.209	0.162	0.418	_
FDR corrected p-values (upper diagonal) and D statistic (lower diagonal) for pairwise comparisons using two-sided Kolmogorov-Smirnov test, α = 0.05. Comparisons significant with α = 0.05 are shaded.
